# Supplementary material for: Comparative analysis of corrected tiger genome provides clues to its neuronal evolution
Source: Sci Rep. 2019 Dec 5;9:18459. doi: 10.1038/s41598-019-54838-z (PMC6895189; doi:10.1038/s41598-019-54838-z)
Supplement: Supplementary file 2 — Supplementary Data Sheet 1 [file 41598_2019_54838_MOESM2_ESM.csv]

chrid	position	Corrected-base	Erroneous-base	Count of A	Count of C	Count of G	Count of T	Count of N	Count of indels	Percentage of erroneous base	depth
ATCQ01000001	276	C	T	0	13	0	0	0	0	0	13
ATCQ01000001	277	C	G	0	14	0	0	0	0	0	14
ATCQ01000001	283	T	C	0	0	0	14	0	0	0	14
ATCQ01000001	290	T	A	1	0	0	13	0	0	7	14
ATCQ01000001	292	T	G	0	0	0	13	0	0	0	13
ATCQ01000001	305	G	C	0	0	34	0	0	0	0	34
ATCQ01000001	322	C	A	0	37	0	0	0	0	0	37
ATCQ01000532	3424	C	G	1	19	0	0	0	0	0	20
ATCQ01000534	175	C	A	1	35	0	0	0	0	2	36
ATCQ01000541	351	C	T	0	27	0	0	0	0	0	27
ATCQ01000541	401	A	G	18	0	0	0	0	0	0	18
ATCQ01000690	583	A	G	61	0	0	0	0	0	0	61
ATCQ01000690	1062	A	G	47	0	0	0	0	0	0	47
ATCQ01000692	601	A	C	97	4	0	0	0	0	3	101
ATCQ01000692	2190	T	A	2	0	0	45	0	0	4	47
ATCQ01000692	2193	G	T	0	0	44	1	0	0	2	45
ATCQ01000692	2237	T	C	0	0	0	30	0	0	0	30
ATCQ01000692	2302	G	T	0	0	22	1	0	0	4	23
ATCQ01000900	248	A	C	38	0	0	0	0	0	0	38
ATCQ01000900	256	T	A	0	0	0	35	0	0	0	35
ATCQ01000901	4108	A	T	32	0	0	0	0	0	0	32
ATCQ01000901	4111	G	C	0	0	24	0	0	0	0	24
ATCQ01000901	4130	G	C	0	2	13	0	0	0	13	15
ATCQ01001458	1144	G	C	0	0	113	0	0	0	0	113
ATCQ01001460	89	G	C	0	0	54	0	0	0	0	54
ATCQ01001460	90	G	T	0	0	57	0	0	0	0	57
ATCQ01001460	151	G	T	0	0	83	0	0	0	0	83
ATCQ01001461	434	G	A	0	0	49	0	0	0	0	49
ATCQ01001461	440	G	A	0	0	52	0	0	0	0	52
ATCQ01001461	8256	C	G	0	22	0	0	0	0	0	22
ATCQ01001461	8266	C	T	0	24	0	0	0	0	0	24
ATCQ01001461	8271	G	T	0	0	20	0	0	0	0	20
ATCQ01001461	8279	T	C	0	0	0	20	0	0	0	20
ATCQ01001461	8284	T	G	0	0	0	17	0	0	0	17
ATCQ01001461	8287	C	T	0	17	0	0	0	0	0	17
ATCQ01001461	8308	C	T	0	22	0	0	0	0	0	22
ATCQ01002180	535	C	T	3	62	0	9	0	0	12	74
ATCQ01002180	762	C	G	0	53	10	0	0	0	15	63
ATCQ01002180	815	C	G	0	50	10	0	0	0	16	60
ATCQ01002181	384	T	C	0	0	0	12	0	0	0	12
ATCQ01002181	388	C	G	0	12	0	0	0	0	0	12
ATCQ01002181	402	G	A	0	0	10	0	0	0	0	10
ATCQ01002183	625	T	C	0	1	0	13	0	0	7	14
ATCQ01002442	162	G	T	0	0	40	0	0	0	0	40
ATCQ01002443	248	G	T	0	0	96	0	0	0	0	96
ATCQ01002446	1518	A	C	13	0	0	0	0	0	0	13
ATCQ01002955	130	A	T	47	0	0	0	0	0	0	47
ATCQ01003139	1151	T	C	0	10	0	75	0	0	11	85
ATCQ01003535	550	A	G	32	0	4	0	0	0	11	36
ATCQ01003535	562	T	G	0	0	2	33	0	0	5	35
ATCQ01003535	2303	G	T	0	0	84	2	0	0	2	86
ATCQ01003538	676	A	T	125	0	3	9	0	0	6	137
ATCQ01003538	690	C	G	0	62	3	0	0	0	4	65
ATCQ01003538	710	G	C	0	1	81	0	0	0	1	82
ATCQ01003538	720	A	G	148	0	5	0	0	0	3	153
ATCQ01003538	723	C	T	0	175	0	18	0	0	9	193
ATCQ01003538	2482	G	C	0	2	67	0	0	0	2	69
ATCQ01003540	647	G	A	0	0	12	0	0	0	0	12
ATCQ01003540	662	T	C	0	0	0	10	0	0	0	10
ATCQ01003540	718	G	T	0	0	30	0	0	0	0	30
ATCQ01003540	728	C	G	0	30	0	0	0	0	0	30
ATCQ01003540	739	G	A	0	0	30	0	0	0	0	30
ATCQ01003540	748	T	G	0	0	0	13	0	0	0	13
ATCQ01003540	750	C	T	0	13	0	0	0	0	0	13
ATCQ01003540	804	C	G	0	12	0	0	0	0	0	12
ATCQ01003540	806	A	C	10	0	0	0	0	0	0	10
ATCQ01003542	1231	A	T	29	0	1	0	0	0	0	30
ATCQ01003542	1233	A	C	31	0	0	0	0	0	0	31
ATCQ01003542	1238	T	C	0	1	0	29	0	0	3	30
ATCQ01003542	1255	A	C	12	0	0	0	0	0	0	12
ATCQ01003542	1257	C	T	0	11	0	0	0	0	0	11
ATCQ01003581	249	T	G	0	0	0	20	0	0	0	20
ATCQ01003943	402	T	C	0	0	0	11	0	0	0	11
ATCQ01003943	436	C	T	0	13	0	0	0	0	0	13
ATCQ01003943	439	T	C	0	0	0	20	0	0	0	20
ATCQ01003944	1470	T	A	0	0	0	18	0	0	0	18
ATCQ01003944	1472	C	G	0	14	0	0	0	0	0	14
ATCQ01003945	288	A	G	11	0	2	0	0	0	15	13
ATCQ01004453	284	C	A	2	100	0	0	0	0	1	102
ATCQ01004453	306	A	C	64	1	0	0	0	0	1	65
ATCQ01004455	723	G	A	0	0	67	0	0	0	0	67
ATCQ01004455	754	G	T	0	0	47	6	0	0	11	53
ATCQ01004461	257	A	C	104	2	0	35	0	0	1	141
ATCQ01004461	274	C	A	0	16	0	0	0	0	0	16
ATCQ01004461	276	C	G	0	16	0	0	0	0	0	16
ATCQ01004461	277	T	C	0	0	0	17	0	0	0	17
ATCQ01004461	281	T	G	0	0	0	15	0	0	0	15
ATCQ01005117	818	A	C	15	0	0	0	0	0	0	15
ATCQ01005117	821	G	A	0	0	15	0	0	0	0	15
ATCQ01005117	826	T	C	0	1	0	15	0	0	6	16
ATCQ01005117	827	G	A	1	0	15	0	0	0	6	16
ATCQ01005117	852	G	A	1	0	48	0	0	0	2	49
ATCQ01005117	862	G	A	0	0	70	0	0	0	0	70
ATCQ01005117	962	A	G	21	0	0	0	0	0	0	21
ATCQ01005117	1033	C	A	0	12	0	0	0	0	0	12
ATCQ01005118	391	G	A	2	0	25	0	0	0	7	27
ATCQ01005118	478	G	C	0	0	38	0	0	0	0	38
ATCQ01005122	45	C	T	0	43	0	0	0	0	0	43
ATCQ01005122	46	C	T	0	44	0	0	0	0	0	44
ATCQ01005194	4672	G	C	0	1	19	1	0	0	4	21
ATCQ01005194	6984	C	A	1	113	0	0	0	0	0	114
ATCQ01005194	7013	G	C	0	0	143	0	0	0	0	143
ATCQ01005194	9632	T	A	0	0	0	41	0	0	0	41
ATCQ01005194	9637	T	A	0	0	0	32	0	0	0	32
ATCQ01005197	1344	T	C	0	0	0	59	0	0	0	59
ATCQ01006349	185	C	A	0	14	0	0	0	0	0	14
ATCQ01006349	198	A	T	12	0	0	0	0	0	0	12
ATCQ01006349	401	G	T	0	0	46	0	0	0	0	46
ATCQ01006349	408	C	A	0	33	0	0	0	0	0	33
ATCQ01006350	545	C	T	0	11	0	0	0	0	0	11
ATCQ01006353	4381	A	C	35	0	0	0	0	0	0	35
ATCQ01006353	4434	C	T	0	75	0	0	0	0	0	75
ATCQ01006353	4644	A	G	46	0	0	0	0	0	0	46
ATCQ01006353	9425	A	C	159	1	0	0	0	0	0	160
ATCQ01006353	13189	A	T	61	0	0	0	0	0	0	61
ATCQ01006353	13191	C	G	0	64	0	0	0	0	0	64
ATCQ01006353	13196	A	G	69	0	0	0	0	0	0	69
ATCQ01006353	18110	C	G	0	69	1	0	0	0	1	70
ATCQ01006353	18115	C	G	0	70	1	0	0	0	1	71
ATCQ01006354	122	G	T	0	0	48	0	0	0	0	48
ATCQ01007129	462	A	C	46	0	0	0	0	0	0	46
ATCQ01007279	3486	G	T	0	0	55	2	0	0	3	57
ATCQ01007280	5044	G	T	0	0	68	0	0	0	0	68
ATCQ01007281	146	G	A	0	0	37	0	0	0	0	37
ATCQ01007281	643	G	A	0	0	44	0	0	0	0	44
ATCQ01007281	646	G	A	0	0	45	0	0	0	0	45
ATCQ01008156	131	A	C	67	0	0	0	0	0	0	67
ATCQ01008157	175	A	G	21	0	0	0	0	0	0	21
ATCQ01008160	756	C	T	0	50	0	0	0	0	0	50
ATCQ01008160	757	G	T	0	0	50	0	0	0	0	50
ATCQ01008835	777	C	T	0	45	0	2	0	0	4	47
ATCQ01008835	1029	G	A	2	0	64	0	0	0	3	66
ATCQ01008835	1060	G	C	0	0	71	0	0	0	0	71
ATCQ01008835	1073	C	T	0	105	0	0	0	0	0	105
ATCQ01008839	929	T	G	0	0	0	110	0	0	0	110
ATCQ01008945	1771	G	A	0	0	48	0	0	0	0	48
ATCQ01008951	360	T	A	4	0	0	20	0	0	16	24
ATCQ01009371	610	G	C	0	0	13	0	0	0	0	13
ATCQ01009374	1695	A	G	76	0	4	0	0	0	5	80
ATCQ01009376	300	C	A	1	122	0	0	0	0	0	123
ATCQ01009377	195	C	A	0	70	0	0	0	0	0	70
ATCQ01009377	196	A	C	70	0	0	0	0	0	0	70
ATCQ01009377	1165	C	T	0	49	0	1	0	0	2	50
ATCQ01009377	1169	C	T	0	48	0	1	0	0	2	49
ATCQ01009377	3701	G	A	0	0	88	0	0	0	0	88
ATCQ01009377	3741	T	G	0	0	1	79	0	0	1	80
ATCQ01009600	425	G	A	0	0	21	0	0	0	0	21
ATCQ01009600	450	G	T	0	0	19	0	0	0	0	19
ATCQ01009602	20	A	T	38	0	0	0	0	0	0	38
ATCQ01010176	10	C	G	0	17	0	0	0	0	0	17
ATCQ01010176	12	T	G	0	0	0	17	0	0	0	17
ATCQ01011153	386	A	T	112	0	0	0	0	0	0	112
ATCQ01011153	394	C	T	0	102	0	0	0	0	0	102
ATCQ01011153	404	C	T	0	86	0	0	0	0	0	86
ATCQ01011153	411	A	T	28	0	0	3	0	0	9	31
ATCQ01011239	318	A	C	40	0	0	0	0	0	0	40
ATCQ01011239	322	A	C	37	1	0	0	0	0	2	38
ATCQ01011239	2416	T	G	0	0	1	21	0	0	4	22
ATCQ01011239	2435	T	G	0	0	0	27	0	0	0	27
ATCQ01011239	2752	T	G	0	0	0	49	0	0	0	49
ATCQ01011239	3965	A	T	20	0	0	0	0	0	0	20
ATCQ01011388	98	C	A	0	73	0	0	0	0	0	73
ATCQ01011388	101	T	G	0	0	0	79	0	0	0	79
ATCQ01011390	628	A	C	79	0	0	0	0	0	0	79
ATCQ01011396	138	G	T	0	0	19	1	0	0	5	20
ATCQ01011449	300	C	A	0	64	0	0	0	0	0	64
ATCQ01011449	319	C	A	0	47	0	0	0	0	0	47
ATCQ01011452	807	C	G	0	23	0	0	0	0	0	23
ATCQ01011460	159	T	G	0	0	1	55	0	0	1	56
ATCQ01011460	164	A	T	47	0	0	1	0	0	2	48
ATCQ01011460	166	C	T	0	46	0	1	0	0	2	47
ATCQ01011460	172	G	C	0	0	50	0	0	0	0	50
ATCQ01011460	178	C	T	0	50	0	0	0	0	0	50
ATCQ01011460	184	A	G	41	0	0	0	0	0	0	41
ATCQ01011460	198	T	C	0	0	0	26	0	0	0	26
ATCQ01011460	200	G	A	0	0	25	0	0	0	0	25
ATCQ01011719	593	T	C	0	3	0	57	0	0	5	60
ATCQ01011719	617	T	C	13	8	0	65	0	0	9	86
ATCQ01011719	1699	A	C	114	0	0	0	0	0	0	114
ATCQ01011719	1700	T	A	0	1	0	109	0	0	0	110
ATCQ01011722	149	T	A	0	0	0	38	0	0	0	38
ATCQ01011722	152	C	A	0	35	0	0	0	0	0	35
ATCQ01012179	209	A	G	195	0	3	0	0	0	1	198
ATCQ01012184	576	T	A	0	0	0	21	0	0	0	21
ATCQ01012184	579	A	C	15	0	0	0	0	0	0	15
ATCQ01012184	590	A	C	32	0	0	0	0	0	0	32
ATCQ01012204	3210	A	T	30	0	0	0	0	0	0	30
ATCQ01012208	227	T	C	0	0	0	35	0	0	0	35
ATCQ01012208	359	A	G	28	0	1	0	0	0	3	29
ATCQ01012212	320	C	T	0	67	0	0	0	0	0	67
ATCQ01012212	349	T	C	0	0	0	57	0	0	0	57
ATCQ01012692	220	G	C	0	0	34	0	0	0	0	34
ATCQ01012692	231	T	C	0	0	0	29	0	0	0	29
ATCQ01012692	253	A	T	28	0	0	0	0	0	0	28
ATCQ01012692	257	A	G	17	10	0	0	0	0	0	27
ATCQ01012692	265	C	T	0	23	0	0	0	0	0	23
ATCQ01012692	269	A	G	18	0	0	0	0	0	0	18
ATCQ01012692	351	A	G	21	0	0	0	0	0	0	21
ATCQ01012692	352	T	C	0	0	0	21	0	0	0	21
ATCQ01012692	356	A	C	21	0	0	0	0	0	0	21
ATCQ01012692	362	C	G	0	24	0	0	0	0	0	24
ATCQ01012692	381	A	C	21	0	0	0	0	0	0	21
ATCQ01012692	386	T	C	0	0	0	20	0	0	0	20
ATCQ01012692	387	T	C	0	0	0	19	0	0	0	19
ATCQ01012692	434	A	G	21	0	0	0	0	0	0	21
ATCQ01012692	448	T	C	0	0	0	19	0	0	0	19
ATCQ01012692	467	G	A	0	0	17	0	0	0	0	17
ATCQ01012693	593	G	A	4	0	30	0	0	0	11	34
ATCQ01012693	599	T	A	0	0	0	37	0	0	0	37
ATCQ01012697	6	G	A	0	0	15	0	0	0	0	15
ATCQ01012697	67	C	T	0	49	0	0	0	0	0	49
ATCQ01012697	77	C	A	0	54	0	0	0	0	0	54
ATCQ01012697	173	G	T	0	0	63	0	0	0	0	63
ATCQ01012700	227	G	A	1	0	41	0	0	0	2	42
ATCQ01012702	362	G	C	0	1	28	0	0	0	3	29
ATCQ01012786	37	A	G	11	0	1	0	0	0	8	12
ATCQ01012786	39	T	C	0	1	0	11	0	0	8	12
ATCQ01012786	40	G	A	1	0	12	0	0	0	7	13
ATCQ01012790	153	C	A	0	34	0	0	0	0	0	34
ATCQ01012790	401	T	A	0	0	0	36	0	0	0	36
ATCQ01012790	402	C	G	0	36	0	0	0	0	0	36
ATCQ01015187	209	A	C	54	0	0	0	0	0	0	54
ATCQ01015187	370	A	C	43	0	0	0	0	0	0	43
ATCQ01015187	1277	T	C	0	0	0	62	0	0	0	62
ATCQ01015187	1278	A	C	65	0	0	0	0	0	0	65
ATCQ01015535	251	T	G	0	0	0	129	0	0	0	129
ATCQ01015922	332	T	C	0	0	0	67	0	0	0	67
ATCQ01015922	345	T	G	0	0	0	81	0	0	0	81
ATCQ01015925	441	T	C	0	0	0	30	0	0	0	30
ATCQ01015927	6260	T	A	2	0	0	52	0	0	3	54
ATCQ01015928	84	C	T	0	111	0	0	0	0	0	111
ATCQ01015929	2957	C	G	0	69	0	0	0	0	0	69
ATCQ01015929	2960	T	G	0	0	0	62	0	0	0	62
ATCQ01015929	4581	G	T	0	0	47	0	0	0	0	47
ATCQ01016186	832	T	G	0	0	0	51	0	0	0	51
ATCQ01016186	839	C	G	0	57	0	0	0	0	0	57
ATCQ01059182	707	C	G	0	20	2	0	0	0	9	22
ATCQ01059182	740	G	A	1	0	15	0	0	0	6	16
ATCQ01091755	3141	A	T	49	0	0	0	0	0	0	49
ATCQ01091755	3898	C	G	0	81	8	0	0	0	8	89
ATCQ01091755	3905	C	A	11	68	0	0	0	0	13	79
ATCQ01091755	3906	A	G	65	0	11	0	0	0	14	76
ATCQ01091755	3943	T	C	0	12	0	64	0	0	15	76
ATCQ01091755	3948	T	C	0	13	0	66	0	0	16	79
ATCQ01091755	3981	C	T	0	65	0	9	0	0	12	74
ATCQ01091755	4042	C	G	0	73	13	0	0	0	15	86
ATCQ01091755	7501	G	A	1	0	19	0	0	0	5	20
ATCQ01091755	10450	C	G	0	105	0	0	0	0	0	105
ATCQ01091755	10476	A	G	87	0	0	0	0	0	0	87
ATCQ01091755	13385	C	A	0	16	0	0	0	0	0	16
ATCQ01091755	18734	A	C	40	0	0	0	0	0	0	40
ATCQ01091755	18735	T	A	0	0	0	33	0	0	0	33
ATCQ01091755	18747	T	C	0	0	0	54	0	0	0	54
ATCQ01091755	18757	C	G	0	66	0	0	0	0	0	66
ATCQ01101381	2413	T	C	0	6	0	45	0	0	11	51
ATCQ01114512	2146	C	A	0	31	0	0	0	0	0	31
ATCQ01114512	2148	G	T	0	0	32	0	0	0	0	32
ATCQ01123322	119	G	A	0	0	10	0	0	0	0	10
ATCQ01123322	205	G	A	0	0	21	0	0	0	0	21
ATCQ01123322	1136	C	T	0	17	0	0	0	0	0	17
ATCQ01125192	7507	A	C	135	0	0	0	0	0	0	135
ATCQ01125192	7877	A	C	50	0	0	0	0	0	0	50
ATCQ01125192	7879	G	A	0	0	39	0	0	0	0	39
ATCQ01125192	7927	G	T	0	0	60	0	0	4	0	64
ATCQ01126421	829	T	A	0	0	0	14	0	0	0	14
ATCQ01126421	956	G	C	0	0	10	0	0	0	0	10
ATCQ01126421	960	G	T	0	0	10	0	0	0	0	10
ATCQ01126421	1148	G	A	1	0	61	0	0	0	1	62
ATCQ01126421	1152	C	T	0	65	0	1	0	0	1	66
ATCQ01126421	1165	C	T	0	174	0	1	0	0	0	175
ATCQ01126421	1169	G	A	0	0	194	1	0	0	0	195
ATCQ01126465	287	G	T	0	0	51	0	0	0	0	51
ATCQ01130285	1880	A	C	104	0	0	0	0	0	0	104
ATCQ01130285	1900	C	G	0	52	2	0	0	0	3	54
ATCQ01130285	1903	T	G	0	0	0	51	0	0	0	51
ATCQ01130285	1907	G	C	0	0	52	0	0	0	0	52
ATCQ01130285	1908	C	A	0	58	0	0	0	0	0	58
ATCQ01130285	2162	T	G	0	0	2	35	0	0	5	37
ATCQ01130285	2163	C	G	0	37	2	0	0	0	5	39
ATCQ01130285	2164	C	G	0	38	1	1	0	0	2	40
ATCQ01130285	4139	C	G	0	22	2	0	0	0	8	24
ATCQ01130285	4941	T	G	0	0	0	119	0	0	0	119
ATCQ01130285	8657	C	A	1	25	0	0	0	0	3	26
ATCQ01130285	8661	C	A	1	24	0	0	0	0	4	25
ATCQ01130285	8665	G	A	1	0	33	0	0	0	2	34
ATCQ01130285	9920	T	A	26	0	1	167	0	0	13	194
ATCQ01130285	9951	A	T	122	0	13	8	0	0	5	143
ATCQ01130285	9955	A	T	125	0	9	7	0	0	4	141
ATCQ01130285	9958	C	G	0	158	4	0	0	0	2	162
ATCQ01130285	9970	G	C	0	15	96	0	0	0	13	111
ATCQ01130285	10957	T	G	0	10	3	15	0	0	10	28
ATCQ01130285	12569	C	G	0	25	2	0	0	0	7	27
ATCQ01130285	13502	C	T	0	19	0	2	0	0	9	21
ATCQ01130285	13506	C	T	0	16	0	3	0	0	15	19
ATCQ01130285	13511	C	G	0	20	3	0	0	0	13	23
ATCQ01130285	13520	G	A	3	0	22	0	0	0	12	25
ATCQ01130285	13524	C	T	0	20	0	3	0	0	13	23
ATCQ01130285	13531	C	T	0	36	0	4	0	0	10	40
ATCQ01130285	13539	T	G	0	0	5	50	0	0	9	55
ATCQ01130285	13545	A	G	54	0	3	0	0	0	5	57
ATCQ01130285	13561	A	C	37	6	0	0	0	0	13	43
ATCQ01130285	13563	G	C	0	6	41	0	0	0	12	47
ATCQ01133683	48	A	G	35	0	0	0	0	0	0	35
ATCQ01136156	1442	C	T	0	105	0	0	0	0	0	105
ATCQ01136173	636	A	C	36	0	0	0	0	0	0	36
ATCQ01136173	695	A	G	13	0	0	0	0	0	0	13
ATCQ01136268	502	C	A	1	24	0	0	0	0	4	25
ATCQ01136268	521	G	T	0	0	14	0	0	0	0	14
ATCQ01136268	525	A	G	10	0	0	0	0	0	0	10
ATCQ01136550	4171	A	C	34	0	0	0	0	0	0	34
ATCQ01136550	4172	C	A	0	35	0	0	0	0	0	35
ATCQ01136550	4703	G	A	0	0	42	0	0	0	0	42
ATCQ01136550	4742	T	C	0	0	0	33	0	0	0	33
ATCQ01136550	4751	C	G	0	27	0	0	0	0	0	27
ATCQ01136550	4752	C	T	0	27	0	0	0	0	0	27
ATCQ01136550	4753	A	G	27	0	0	0	0	0	0	27
ATCQ01136550	4766	A	G	41	0	0	0	0	0	0	41
ATCQ01136550	4771	C	A	0	41	0	0	0	0	0	41
ATCQ01136550	4800	T	G	0	0	7	39	0	0	15	46
ATCQ01136550	4812	T	G	0	0	1	33	0	0	2	34
ATCQ01136550	4818	A	G	40	0	0	0	0	0	0	40
ATCQ01136550	4830	T	A	0	0	0	43	0	0	0	43
ATCQ01136550	4846	A	T	51	0	0	0	0	0	0	51
ATCQ01136550	4850	G	T	0	0	58	0	0	0	0	58
ATCQ01136550	5604	C	T	0	19	0	1	0	0	5	20
ATCQ01136550	5611	A	T	16	0	0	0	0	0	0	16
ATCQ01136550	5889	C	T	0	19	0	0	0	0	0	19
ATCQ01136550	5902	A	G	10	0	0	0	0	0	0	10
ATCQ01136550	5910	G	A	0	0	10	0	0	0	0	10
ATCQ01136565	514	T	G	0	0	0	59	0	0	0	59
ATCQ01136565	747	A	G	51	0	0	0	0	0	0	51
ATCQ01136565	753	C	T	0	44	0	0	0	0	0	44
ATCQ01136565	833	C	T	0	16	0	2	0	0	11	18
ATCQ01137219	243	A	T	47	0	0	0	0	0	0	47
ATCQ01137219	2393	A	G	53	0	0	0	0	0	0	53
ATCQ01137617	1358	C	T	0	32	0	5	0	0	13	37
ATCQ01137618	248	A	C	103	1	0	0	0	0	0	104
ATCQ01137618	2166	G	C	0	1	50	0	0	0	1	51
ATCQ01138644	228	C	G	0	70	0	0	0	0	0	70
ATCQ01138844	924	C	T	0	133	0	1	0	0	0	134
ATCQ01138977	669	G	A	1	0	13	0	0	0	7	14
ATCQ01139193	151	C	T	0	32	0	0	0	0	0	32
ATCQ01139193	154	A	C	39	3	0	0	0	3	7	42
ATCQ01139642	549	A	G	37	0	0	0	0	0	0	37
ATCQ01139642	559	A	C	40	0	0	0	0	0	0	40
ATCQ01139642	980	A	C	32	0	0	0	0	0	0	32
ATCQ01139642	1054	A	G	41	0	0	0	0	0	0	41
ATCQ01141081	268	C	A	0	120	0	0	0	0	0	120
ATCQ01141081	273	T	G	0	0	0	129	0	0	0	129
ATCQ01141091	464	C	G	0	48	0	0	0	0	0	48
ATCQ01141091	466	C	A	1	48	0	0	0	0	2	49
ATCQ01141091	484	A	T	55	0	0	0	0	0	0	55
ATCQ01141091	557	A	C	48	1	0	0	0	0	2	49
ATCQ01141092	689	G	T	0	20	55	0	0	0	0	75
ATCQ01141092	698	G	A	0	0	81	0	0	0	0	81
ATCQ01141092	704	A	G	83	0	1	0	0	0	1	84
ATCQ01141391	73	A	T	12	0	0	0	0	0	0	12
ATCQ01141391	111	G	A	2	0	24	0	0	0	7	26
ATCQ01141391	130	T	C	0	3	0	24	0	0	11	27
ATCQ01142607	852	C	T	0	12	0	0	0	0	0	12
ATCQ01142607	854	T	C	0	0	0	11	0	0	0	11
ATCQ01145161	221	C	T	0	67	33	2	0	0	1	102
ATCQ01145492	306	T	G	0	0	0	14	0	0	0	14
ATCQ01145492	473	T	G	0	0	0	11	0	0	0	11
ATCQ01145492	625	G	A	0	0	22	0	0	0	0	22
ATCQ01145492	649	A	T	18	0	0	0	0	0	0	18
ATCQ01145492	675	G	A	0	0	36	0	0	0	0	36
ATCQ01145492	712	G	A	0	0	39	0	0	0	0	39
ATCQ01145492	719	T	G	0	0	0	41	0	0	0	41
ATCQ01145647	404	C	G	0	55	0	0	0	0	0	55
ATCQ01145838	167	T	C	0	0	0	52	0	0	0	52
ATCQ01145842	458	T	C	0	0	0	43	0	0	0	43
ATCQ01146114	265	C	A	0	20	0	4	0	0	0	24
ATCQ01146114	314	T	A	0	0	0	30	0	0	0	30
ATCQ01146562	417	C	T	0	46	0	0	0	0	0	46
ATCQ01146565	116	T	C	0	0	0	71	0	0	0	71
ATCQ01146566	454	G	A	0	0	64	0	0	0	0	64
ATCQ01146629	733	T	C	0	0	0	59	0	0	0	59
ATCQ01146630	1960	G	T	0	0	88	0	0	0	0	88
ATCQ01146631	1513	A	C	86	0	0	0	0	0	0	86
ATCQ01146631	1517	T	C	0	0	0	81	0	0	0	81
ATCQ01146631	1600	C	A	0	55	0	0	0	0	0	55
ATCQ01146631	1601	T	A	0	0	0	55	0	0	0	55
ATCQ01146636	3369	T	G	0	0	0	108	0	0	0	108
ATCQ01146636	4308	T	C	0	0	0	22	0	0	0	22
ATCQ01146636	4374	A	G	10	0	0	0	0	0	0	10
ATCQ01146636	4687	G	T	0	0	11	0	0	0	0	11
ATCQ01146636	5043	G	A	0	0	14	0	0	0	0	14
ATCQ01146636	5101	T	C	0	1	0	11	0	0	8	12
ATCQ01146636	5247	G	T	0	0	16	2	0	0	11	18
ATCQ01146636	5507	A	G	20	0	0	0	0	0	0	20
ATCQ01146636	5702	T	G	0	0	0	31	0	0	0	31
ATCQ01146636	5730	T	C	0	3	0	49	0	0	5	52
ATCQ01146636	6622	G	T	0	0	50	0	0	0	0	50
ATCQ01146636	6628	T	G	0	0	0	55	0	0	0	55
ATCQ01146636	6643	C	T	0	50	0	0	0	0	0	50
ATCQ01146636	6648	G	A	0	0	45	0	0	0	0	45
ATCQ01147022	238	T	G	0	0	0	49	0	0	0	49
ATCQ01147823	428	T	G	0	0	0	75	0	0	0	75
ATCQ01147826	513	G	T	0	0	40	1	0	0	2	41
ATCQ01147826	522	T	A	1	0	0	38	0	0	2	39
ATCQ01147826	528	A	G	37	0	0	0	0	0	0	37
ATCQ01147835	300	T	C	0	13	0	68	0	0	16	81
ATCQ01147835	331	C	T	0	72	0	10	0	0	12	82
ATCQ01147835	623	G	A	0	0	52	1	0	0	0	53
ATCQ01148368	683	A	G	47	0	5	0	0	0	9	52
ATCQ01148368	720	T	C	0	10	0	52	0	0	16	62
ATCQ01148368	814	G	A	0	0	44	0	0	0	0	44
ATCQ01148368	879	C	T	0	63	0	0	0	0	0	63
ATCQ01149150	474	A	G	28	0	0	0	0	0	0	28
ATCQ01149151	3182	G	T	0	0	53	0	0	0	0	53
ATCQ01149151	8244	T	A	0	0	0	51	0	0	0	51
ATCQ01149151	8926	T	C	0	0	0	21	0	0	0	21
ATCQ01149151	8956	T	A	0	0	0	29	0	0	0	29
ATCQ01149151	8957	A	T	34	0	0	0	0	0	0	34
ATCQ01149151	10088	A	T	31	0	0	0	0	0	0	31
ATCQ01149151	10090	G	T	0	0	32	0	0	0	0	32
ATCQ01149151	10888	G	T	0	0	31	0	0	0	0	31
ATCQ01149155	127	T	G	0	0	0	19	0	0	0	19
ATCQ01149156	375	C	G	0	29	1	0	0	0	3	30
ATCQ01149280	357	T	G	0	0	0	35	0	0	0	35
ATCQ01149280	375	T	C	0	0	0	30	0	0	0	30
ATCQ01149806	165	A	G	22	0	0	0	0	0	0	22
ATCQ01149806	198	G	A	0	0	13	0	0	0	0	13
ATCQ01149806	201	A	G	14	0	0	0	0	0	0	14
ATCQ01149806	225	G	T	0	0	14	0	0	0	0	14
ATCQ01149806	278	C	T	0	23	0	0	0	0	0	23
ATCQ01149806	531	G	A	0	0	17	0	0	0	0	17
ATCQ01149806	550	T	G	0	0	0	12	0	0	0	12
ATCQ01150122	705	A	G	88	0	0	0	0	0	0	88
ATCQ01150122	712	C	A	0	98	0	0	0	0	0	98
ATCQ01150123	169	T	A	0	0	0	41	0	0	0	41
ATCQ01150123	170	T	G	0	0	0	39	0	0	0	39
ATCQ01150123	171	T	G	0	0	0	37	0	0	0	37
ATCQ01150123	172	C	G	0	34	0	0	0	0	0	34
ATCQ01150123	175	C	G	0	32	0	0	0	0	0	32
ATCQ01150123	176	T	G	0	0	0	42	0	0	0	42
ATCQ01150123	366	A	C	148	0	0	0	0	0	0	148
ATCQ01150123	388	G	T	0	0	167	0	0	0	0	167
ATCQ01150123	389	A	T	164	0	0	0	0	0	0	164
ATCQ01150128	381	A	C	32	6	0	15	0	0	11	53
ATCQ01150129	426	C	A	1	9	0	0	0	0	10	10
ATCQ01150130	228	A	T	46	0	0	0	0	0	0	46
ATCQ01150130	233	C	A	0	51	0	0	0	0	0	51
ATCQ01150474	2539	A	T	87	0	0	0	0	0	0	87
ATCQ01151123	150	T	G	0	0	2	59	0	0	3	61
ATCQ01151127	71	A	T	15	0	0	1	0	0	6	16
ATCQ01151127	112	T	G	0	0	0	54	0	0	0	54
ATCQ01151127	380	G	C	0	0	14	0	0	0	0	14
ATCQ01151127	387	T	G	0	0	0	16	0	0	0	16
ATCQ01151127	413	A	C	33	0	0	0	0	0	0	33
ATCQ01151128	242	C	T	0	37	0	0	0	0	0	37
ATCQ01151128	324	T	C	0	0	0	23	0	0	0	23
ATCQ01151325	356	T	A	0	0	0	10	0	0	0	10
ATCQ01151325	357	C	T	0	10	0	0	0	0	0	10
ATCQ01151325	583	A	G	35	0	0	0	0	0	0	35
ATCQ01151334	268	A	C	62	4	0	0	0	0	6	66
ATCQ01151335	360	C	A	0	87	0	0	0	0	0	87
ATCQ01151657	950	T	A	0	0	0	53	0	0	0	53
ATCQ01151657	957	G	T	2	0	56	0	0	0	0	58
ATCQ01151659	592	G	A	0	0	187	0	0	0	0	187
ATCQ01151659	594	G	A	0	0	171	0	0	0	0	171
ATCQ01151659	600	C	A	0	160	0	0	0	0	0	160
ATCQ01151659	602	G	A	0	0	161	0	0	0	0	161
ATCQ01151659	609	C	T	0	143	0	0	0	0	0	143
ATCQ01151660	279	T	G	0	0	0	27	0	0	0	27
ATCQ01151660	330	A	C	17	0	0	0	0	0	0	17
ATCQ01151660	436	A	T	21	0	0	0	0	0	0	21
ATCQ01151660	941	G	A	2	0	13	0	0	0	13	15
ATCQ01151663	30	G	A	0	0	13	0	0	0	0	13
ATCQ01151663	44	T	A	0	0	0	19	0	0	0	19
ATCQ01151663	54	G	A	0	0	43	0	0	0	0	43
ATCQ01151663	438	G	C	0	0	27	0	0	0	0	27
ATCQ01151663	455	C	T	0	31	0	0	0	0	0	31
ATCQ01152938	497	G	A	16	0	102	0	0	0	13	118
ATCQ01152943	504	T	G	0	0	0	65	0	0	0	65
ATCQ01152943	513	C	G	0	11	2	0	0	0	15	13
ATCQ01153559	536	G	C	0	0	40	0	0	0	0	40
ATCQ01153559	810	G	A	0	0	44	0	0	0	0	44
ATCQ01153559	814	T	C	0	0	0	41	0	0	0	41
ATCQ01153559	880	G	T	0	0	26	0	0	0	0	26
ATCQ01153559	1140	A	G	36	0	5	0	0	0	12	41
ATCQ01153559	1222	G	A	0	0	13	0	0	0	0	13
ATCQ01153559	1232	G	C	0	0	11	0	0	0	0	11
ATCQ01153559	1283	A	C	10	0	0	0	0	0	0	10
ATCQ01153559	1291	T	C	0	0	0	11	0	0	0	11
ATCQ01153559	1330	C	G	0	12	0	0	0	0	0	12
ATCQ01153559	1332	T	C	0	0	0	12	0	0	0	12
ATCQ01153559	1340	G	A	0	0	18	0	0	0	0	18
ATCQ01153559	1360	A	G	19	0	0	0	0	0	0	19
ATCQ01153560	186	T	C	0	0	0	23	0	0	0	23
ATCQ01153560	284	T	C	0	1	0	12	0	0	7	13
ATCQ01153564	122	G	A	0	0	200	0	0	0	0	200
ATCQ01153569	300	A	C	94	7	0	0	0	0	6	101
ATCQ01153569	307	C	T	0	113	0	7	0	0	5	120
ATCQ01153569	359	G	A	0	2	74	0	0	0	0	76
ATCQ01153569	360	A	C	66	4	0	0	0	0	5	70
ATCQ01153569	367	T	G	0	0	4	69	0	0	5	73
ATCQ01153569	389	G	A	0	0	69	0	0	0	0	69
ATCQ01153569	453	G	T	0	0	64	0	0	0	0	64
ATCQ01153569	477	C	T	0	68	0	0	0	0	0	68
ATCQ01153569	554	T	C	0	0	0	29	0	0	0	29
ATCQ01153569	562	T	A	1	0	0	56	0	0	1	57
ATCQ01153569	578	A	G	48	0	0	0	0	0	0	48
ATCQ01153569	589	A	G	42	0	0	0	0	0	0	42
ATCQ01153569	601	C	G	0	35	0	0	0	0	0	35
ATCQ01153569	609	A	G	43	0	0	0	0	0	0	43
ATCQ01153569	627	G	T	0	0	53	0	0	0	0	53
ATCQ01153569	686	T	G	0	0	3	134	0	0	2	137
ATCQ01153570	363	A	G	18	0	0	0	0	0	0	18
ATCQ01153570	376	T	A	0	0	0	10	0	0	0	10
ATCQ01154353	2758	C	G	0	34	0	0	0	0	0	34
ATCQ01154353	2775	C	G	0	61	0	0	0	0	0	61
ATCQ01154353	2780	T	C	0	0	0	87	0	0	0	87
ATCQ01154353	2783	T	G	0	0	0	108	0	0	0	108
ATCQ01154354	230	G	A	0	0	50	0	0	0	0	50
ATCQ01154355	646	A	G	76	0	0	0	0	0	0	76
ATCQ01154355	657	T	A	0	0	0	82	0	0	0	82
ATCQ01154355	2512	A	C	49	0	0	0	0	0	0	49
ATCQ01154355	2542	G	T	0	0	53	0	0	0	0	53
ATCQ01154355	2553	C	T	0	48	0	0	0	0	0	48
ATCQ01154910	650	T	A	0	0	0	129	0	0	0	129
ATCQ01154910	673	C	G	0	196	0	0	0	0	0	196
ATCQ01154910	699	C	G	0	185	0	0	0	0	0	185
ATCQ01154910	710	G	A	1	0	172	0	0	0	0	173
ATCQ01154910	715	A	G	171	0	0	0	0	0	0	171
ATCQ01154910	719	A	G	164	0	0	0	0	0	0	164
ATCQ01154910	732	T	G	0	0	1	142	0	0	0	143
ATCQ01154910	738	T	C	0	0	0	150	0	0	0	150
ATCQ01154910	774	A	C	115	0	0	0	0	5	0	120
ATCQ01154910	783	A	C	119	0	0	0	0	0	0	119
ATCQ01154910	797	C	T	0	69	0	0	0	0	0	69
ATCQ01154910	801	C	T	0	59	0	0	0	0	0	59
ATCQ01154910	802	A	G	62	0	0	0	0	0	0	62
ATCQ01154910	809	A	G	62	0	0	0	0	0	0	62
ATCQ01154910	865	G	T	0	0	43	0	0	0	0	43
ATCQ01154910	867	G	A	0	0	46	0	0	0	0	46
ATCQ01154910	869	T	C	0	0	0	46	0	0	0	46
ATCQ01154910	870	T	A	0	0	0	45	0	0	0	45
ATCQ01154910	875	G	A	0	0	49	0	0	0	0	49
ATCQ01154910	880	G	A	0	0	54	0	0	0	0	54
ATCQ01154910	886	T	C	0	0	0	83	0	0	0	83
ATCQ01154910	904	T	C	0	0	0	72	0	0	0	72
ATCQ01154910	907	T	C	0	0	0	72	0	0	0	72
ATCQ01154910	908	A	G	73	0	0	0	0	0	0	73
ATCQ01154910	911	A	G	73	0	0	0	0	0	0	73
ATCQ01154910	928	G	T	0	0	65	0	0	0	0	65
ATCQ01154910	929	C	T	0	69	0	0	0	0	0	69
ATCQ01154910	939	A	G	58	0	0	0	0	0	0	58
ATCQ01154910	940	C	T	0	72	0	0	0	0	0	72
ATCQ01154910	944	T	C	0	0	0	103	0	0	0	103
ATCQ01155277	328	T	C	0	0	0	25	0	0	0	25
ATCQ01155310	123	C	G	0	99	0	0	0	0	0	99
ATCQ01155312	607	T	G	0	0	0	74	0	0	0	74
ATCQ01155378	16364	A	C	155	0	0	0	0	0	0	155
ATCQ01155379	564	G	T	0	0	29	0	0	0	0	29
ATCQ01155379	565	C	T	0	30	0	0	0	0	0	30
ATCQ01155737	188	T	C	0	1	0	93	0	0	1	94
ATCQ01155740	121	C	G	0	41	0	0	0	0	0	41
ATCQ01155740	129	C	T	0	37	0	0	0	0	0	37
ATCQ01155740	180	G	A	0	0	14	0	0	0	0	14
ATCQ01156058	577	G	C	0	0	31	0	0	0	0	31
ATCQ01156058	583	T	C	0	0	0	29	0	0	0	29
ATCQ01156058	600	T	G	0	0	0	22	0	0	0	22
ATCQ01156058	604	C	A	0	23	0	0	0	0	0	23
ATCQ01156058	608	T	G	0	0	0	27	0	0	0	27
ATCQ01156058	615	T	G	0	0	0	23	0	0	0	23
ATCQ01156063	496	G	T	0	0	20	0	0	0	0	20
ATCQ01156063	558	T	C	0	0	0	48	0	0	0	48
ATCQ01156406	109	G	C	0	0	23	0	0	0	0	23
ATCQ01156406	114	T	A	0	0	0	15	0	0	0	15
KE721553	5188	C	A	0	33	0	0	0	0	0	33
KE721553	5193	A	C	22	0	0	0	0	0	0	22
KE721553	5663	T	G	0	0	0	16	0	0	0	16
KE721553	5667	T	G	0	0	0	14	0	0	0	14
KE721554	9159	G	N	0	2	9	0	0	0	0	11
KE721554	15768	A	T	21	0	0	0	0	0	0	21
KE721554	15771	A	C	23	0	0	0	0	0	0	23
KE721554	15835	T	A	0	0	0	59	0	0	0	59
KE721554	15837	T	A	0	0	0	60	0	0	0	60
KE721554	17153	G	A	0	0	54	0	0	0	0	54
KE721554	17538	A	T	41	0	0	1	0	0	2	42
KE721554	17540	T	G	0	0	0	36	0	0	0	36
KE721554	19034	A	C	21	0	0	0	0	0	0	21
KE721554	19252	C	A	3	44	0	0	0	0	6	47
KE721554	20516	G	A	0	0	41	0	0	0	0	41
KE721554	20674	A	T	56	0	0	0	0	0	0	56
KE721554	20675	A	T	57	0	0	0	0	0	0	57
KE721554	20742	T	G	0	0	0	49	0	0	0	49
KE721555	444	C	A	0	104	0	0	0	0	0	104
KE721555	2573	A	G	16	0	1	0	0	0	5	17
KE721555	4144	T	G	0	0	0	11	0	0	0	11
KE721556	509	G	N	0	0	73	1	0	0	0	74
KE721557	14247	T	C	0	3	0	21	0	0	12	24
KE721557	14248	G	C	0	3	18	0	0	1	14	21
KE721557	14253	T	C	0	1	0	19	0	0	5	20
KE721557	14265	G	C	0	0	19	1	0	0	0	20
KE721557	14273	C	T	0	11	0	2	0	0	15	13
KE721557	18861	A	G	95	0	0	0	0	0	0	95
KE721557	18890	C	N	0	68	0	0	0	0	0	68
KE721557	18891	A	N	70	0	0	0	0	0	0	70
KE721557	18892	A	N	65	0	0	0	0	0	0	65
KE721557	18918	G	N	0	0	16	0	0	0	0	16
KE721557	18919	G	N	0	0	18	0	0	0	0	18
KE721557	26768	T	G	0	0	0	34	0	0	0	34
KE721557	27320	C	A	0	32	0	0	0	0	0	32
KE721557	42945	G	A	0	0	53	0	0	0	0	53
KE721557	42988	T	G	0	0	0	33	0	0	0	33
KE721557	45360	T	A	0	0	0	115	0	0	0	115
KE721557	51259	G	C	0	0	150	0	0	0	0	150
KE721557	51262	G	A	0	0	144	0	0	0	0	144
KE721557	51285	A	N	27	0	0	0	0	0	0	27
KE721557	51286	C	N	0	27	0	0	0	0	0	27
KE721557	52160	T	A	1	0	0	17	0	0	5	18
KE721557	52163	A	G	26	0	1	0	0	0	3	27
KE721557	52172	G	C	0	0	26	0	0	0	0	26
KE721557	53367	G	C	0	0	25	0	0	0	0	25
KE721557	55302	T	G	0	0	1	79	0	0	1	80
KE721557	55502	T	A	0	0	0	98	0	0	0	98
KE721557	55700	A	C	80	0	0	0	0	0	0	80
KE721557	59705	C	T	0	42	0	0	0	0	0	42
KE721557	72282	A	G	80	0	0	0	0	0	0	80
KE721557	72289	G	A	0	0	91	0	0	0	0	91
KE721557	72300	G	C	0	0	83	0	0	0	0	83
KE721557	74342	C	A	0	10	0	0	0	0	0	10
KE721557	74344	T	C	0	0	0	10	0	0	0	10
KE721557	74345	T	G	0	0	0	11	0	0	0	11
KE721557	74356	T	C	0	0	0	10	0	0	0	10
KE721557	96901	A	G	89	0	0	0	0	0	0	89
KE721557	96908	T	G	0	0	0	70	0	0	0	70
KE721557	96919	A	C	76	0	0	0	0	0	0	76
KE721557	96936	C	G	0	74	0	0	0	0	0	74
KE721557	127010	G	A	0	0	123	0	0	0	0	123
KE721557	127061	T	A	1	0	0	112	0	0	0	113
KE721557	127218	A	G	25	0	0	0	0	0	0	25
KE721557	137165	A	G	49	0	0	0	0	0	0	49
KE721557	137169	A	G	48	0	0	0	0	0	0	48
KE721557	153928	T	G	0	0	0	115	0	0	0	115
KE721557	162143	G	N	0	0	86	0	0	0	0	86
KE721557	162144	T	N	0	0	0	14	0	0	0	14
KE721557	162145	G	N	0	0	14	0	0	0	0	14
KE721557	162146	C	N	0	14	0	0	0	0	0	14
KE721557	168141	A	T	144	0	0	0	0	0	0	144
KE721557	168691	T	G	0	0	2	37	0	0	5	39
KE721557	171770	A	C	37	1	0	0	0	1	2	38
KE721557	175605	G	C	0	1	51	0	0	0	1	52
KE721557	175639	T	C	0	2	0	23	0	0	8	25
KE721557	175718	C	T	0	24	0	0	0	0	0	24
KE721557	175722	A	G	28	0	1	0	0	0	3	29
KE721557	180804	A	C	47	0	0	0	0	0	0	47
KE721557	182183	T	C	0	0	0	108	0	0	0	108
KE721557	198016	A	C	60	0	0	0	0	0	0	60
KE721557	207909	A	G	61	0	0	0	0	0	0	61
KE721557	207913	A	G	61	0	0	0	0	0	0	61
KE721557	207949	A	T	64	0	0	2	0	0	3	66
KE721557	211846	A	C	72	0	0	0	0	0	0	72
KE721557	212235	G	T	0	0	124	0	0	0	0	124
KE721557	212242	G	C	0	0	107	0	0	0	0	107
KE721557	212459	A	T	145	0	0	9	0	0	5	154
KE721557	230695	T	G	0	0	0	144	0	0	0	144
KE721557	233670	A	C	43	0	0	0	0	0	0	43
KE721557	236032	T	G	0	0	0	14	0	0	0	14
KE721557	236239	G	C	0	0	112	0	0	0	0	112
KE721557	240436	T	C	0	0	0	36	0	0	0	36
KE721557	242028	C	G	0	113	0	0	0	0	0	113
KE721557	242030	A	G	108	0	0	0	0	0	0	108
KE721557	242034	A	C	109	0	0	0	0	0	0	109
KE721557	244980	A	C	80	0	0	0	0	0	0	80
KE721557	244988	A	T	73	0	0	0	0	0	0	73
KE721557	245016	G	C	0	0	76	0	0	0	0	76
KE721557	245064	A	G	66	0	0	0	0	0	0	66
KE721557	245082	A	C	80	0	0	0	0	0	0	80
KE721557	245826	G	N	0	0	18	0	0	0	0	18
KE721557	245827	C	N	0	18	0	0	0	0	0	18
KE721557	245828	T	N	0	0	0	18	0	0	0	18
KE721557	245829	C	N	0	16	0	0	0	0	0	16
KE721557	245830	T	N	0	0	0	18	0	0	0	18
KE721557	245831	T	N	0	0	0	18	0	0	0	18
KE721557	245847	A	N	75	0	0	0	0	0	0	75
KE721557	248380	A	T	22	1	0	0	0	0	0	23
KE721557	248384	C	A	0	27	0	0	0	0	0	27
KE721557	252137	T	N	0	0	0	114	0	0	0	114
KE721557	254632	T	C	0	0	0	77	0	0	0	77
KE721557	254693	T	A	0	0	0	40	0	0	0	40
KE721557	254704	G	T	0	0	20	1	0	0	4	21
KE721557	261095	C	T	0	55	0	1	0	0	1	56
KE721557	264351	T	A	0	0	0	51	0	0	0	51
KE721557	265719	C	A	0	39	0	0	0	0	0	39
KE721557	289608	A	T	155	0	0	0	0	0	0	155
KE721557	297025	A	T	39	0	0	0	0	0	0	39
KE721557	297104	A	C	44	0	0	0	0	0	0	44
KE721557	300694	A	C	34	0	0	0	0	1	0	35
KE721557	301962	C	A	0	92	0	0	0	0	0	92
KE721557	305220	C	N	0	21	0	0	0	0	0	21
KE721557	305221	T	N	0	0	0	21	0	0	0	21
KE721557	307798	T	A	0	0	0	103	0	0	0	103
KE721557	307823	C	T	0	80	0	0	0	0	0	80
KE721557	308628	A	T	148	0	0	0	0	0	0	148
KE721557	308633	T	G	0	0	0	146	0	0	0	146
KE721557	308637	A	G	143	0	0	0	0	0	0	143
KE721557	321326	A	T	55	0	0	0	0	0	0	55
KE721557	321327	A	T	56	0	0	0	0	0	0	56
KE721557	325589	G	C	0	0	123	0	0	0	0	123
KE721557	325641	G	N	0	0	10	0	0	0	0	10
KE721557	325843	G	A	0	0	126	0	0	0	0	126
KE721557	325874	A	N	79	0	0	0	0	0	0	79
KE721557	325875	G	N	0	0	82	0	0	0	0	82
KE721557	334357	C	T	0	37	0	3	0	0	7	40
KE721557	336334	G	N	0	0	20	0	0	0	0	20
KE721557	352480	C	T	0	82	0	0	0	0	0	82
KE721557	362555	T	C	0	2	0	62	0	0	3	64
KE721557	362577	A	G	42	0	0	0	0	0	0	42
KE721557	362578	C	G	0	44	3	0	0	0	6	47
KE721557	367920	T	A	0	0	0	44	0	0	0	44
KE721557	373647	T	A	0	0	0	96	0	0	0	96
KE721557	373649	A	G	96	0	0	0	0	0	0	96
KE721557	386801	T	C	0	1	0	133	0	0	0	134
KE721557	390097	C	G	0	84	0	0	0	0	0	84
KE721557	390100	A	T	83	0	0	0	0	0	0	83
KE721557	390114	T	G	0	0	0	87	0	0	0	87
KE721557	394479	A	C	81	0	0	0	0	0	0	81
KE721557	394499	G	C	0	0	75	0	0	0	0	75
KE721557	394500	A	C	78	0	0	0	0	0	0	78
KE721557	404618	G	A	0	0	41	0	0	0	0	41
KE721557	404628	T	G	0	0	0	48	0	0	0	48
KE721557	406674	T	A	0	0	0	121	0	0	0	121
KE721557	407052	T	N	0	2	0	91	0	0	0	93
KE721557	408851	T	C	0	0	0	20	0	0	0	20
KE721557	410050	T	G	0	0	0	117	0	0	0	117
KE721557	415170	A	C	50	0	0	0	0	0	0	50
KE721557	417016	G	A	0	0	94	0	0	0	0	94
KE721557	417017	G	A	0	0	88	0	0	0	0	88
KE721557	430657	G	T	0	0	60	4	0	0	6	64
KE721557	430660	T	G	0	0	0	58	0	1	0	59
KE721557	430665	A	C	54	0	0	0	0	0	0	54
KE721557	431293	C	G	0	21	0	0	0	0	0	21
KE721557	431303	A	C	48	0	0	0	0	0	0	48
KE721557	446041	G	T	0	0	74	0	0	0	0	74
KE721557	452999	A	G	26	0	0	0	0	0	0	26
KE721557	457050	A	N	16	0	0	0	0	0	0	16
KE721557	457051	A	N	17	0	0	0	0	0	0	17
KE721557	457052	A	N	17	0	0	0	0	0	0	17
KE721557	457053	G	N	0	0	15	0	0	0	0	15
KE721557	457054	A	N	16	0	0	0	0	0	0	16
KE721557	457055	G	N	0	0	16	0	0	0	0	16
KE721557	457058	A	N	18	0	0	0	0	0	0	18
KE721557	481950	A	C	114	0	0	0	0	0	0	114
KE721557	499882	G	C	0	1	85	0	0	0	1	86
KE721557	503297	T	C	0	0	0	105	0	0	0	105
KE721557	503343	G	N	0	0	98	0	0	0	0	98
KE721557	509509	C	A	0	55	0	0	0	0	0	55
KE721557	513576	A	C	85	0	0	0	0	0	0	85
KE721557	513585	G	T	0	0	97	0	0	0	0	97
KE721557	513586	T	G	0	0	0	98	0	0	0	98
KE721557	522819	A	T	37	0	0	0	0	0	0	37
KE721557	540201	A	C	78	0	0	0	0	0	0	78
KE721557	540206	G	T	0	0	88	0	0	0	0	88
KE721557	543803	C	N	0	19	0	0	0	0	0	19
KE721557	550692	C	T	0	59	0	0	0	0	0	59
KE721557	554925	G	T	0	0	87	1	0	0	1	88
KE721557	557840	G	C	0	0	34	0	0	0	0	34
KE721557	557841	T	G	0	0	0	36	0	0	0	36
KE721557	557852	C	N	0	25	0	0	0	0	0	25
KE721557	557853	A	N	22	0	0	0	0	0	0	22
KE721557	562514	C	T	0	40	0	0	0	0	0	40
KE721557	562517	A	T	32	0	0	0	0	0	0	32
KE721557	568920	C	T	0	58	0	0	0	0	0	58
KE721557	573276	G	T	0	0	147	0	0	0	0	147
KE721557	573281	G	T	0	0	147	3	0	0	2	150
KE721557	573316	A	N	80	0	0	0	0	0	0	80
KE721557	573781	C	G	0	97	0	0	0	0	0	97
KE721557	573783	C	T	0	100	0	0	0	0	0	100
KE721557	577675	C	A	0	70	0	0	0	0	0	70
KE721557	577684	A	T	75	0	0	0	0	0	0	75
KE721557	585355	A	C	52	0	0	0	0	0	0	52
KE721557	589263	A	G	56	0	1	0	0	0	1	57
KE721557	590087	A	T	146	0	0	0	0	0	0	146
KE721557	590088	A	T	145	0	0	0	0	0	0	145
KE721557	590149	A	N	14	0	0	0	0	0	0	14
KE721557	590150	C	N	0	14	0	0	0	0	0	14
KE721557	590151	A	N	19	0	0	0	0	0	0	19
KE721557	596496	G	C	0	0	107	0	0	0	0	107
KE721557	597970	C	A	0	20	0	0	0	0	0	20
KE721557	597973	G	C	0	0	19	0	0	0	0	19
KE721557	598460	T	C	0	0	0	23	0	0	0	23
KE721557	598561	T	C	0	0	0	22	0	0	0	22
KE721557	598566	T	C	0	0	0	21	0	0	0	21
KE721557	599759	G	T	0	0	30	6	0	0	16	36
KE721557	600732	G	A	0	0	104	0	0	0	0	104
KE721557	600735	G	C	0	0	110	0	0	0	0	110
KE721557	618552	T	N	0	0	0	10	0	0	0	10
KE721557	618553	T	N	0	0	0	10	0	0	0	10
KE721557	618554	T	N	0	0	0	10	0	0	0	10
KE721557	618555	C	N	0	10	0	0	0	0	0	10
KE721557	618571	T	N	0	0	0	10	0	0	0	10
KE721557	618572	C	N	0	10	0	0	0	0	0	10
KE721557	618573	T	N	0	0	0	18	0	0	0	18
KE721557	618574	G	N	0	0	95	0	0	0	0	95
KE721557	623434	A	G	98	0	0	0	0	0	0	98
KE721557	623464	G	C	0	1	116	0	0	0	0	117
KE721557	633727	G	C	0	0	29	0	0	0	0	29
KE721557	633730	T	A	0	0	0	24	0	0	0	24
KE721557	638372	C	T	0	53	0	4	0	0	7	57
KE721557	647986	C	G	0	79	0	0	0	0	0	79
KE721557	648109	A	G	28	0	0	0	0	0	0	28
KE721557	648117	A	T	17	0	0	0	0	0	0	17
KE721557	652045	A	G	12	0	0	0	0	0	0	12
KE721557	652049	C	G	0	10	0	0	0	0	0	10
KE721557	652214	A	N	50	0	0	0	0	0	0	50
KE721557	654077	A	G	146	0	0	0	0	0	0	146
KE721557	654425	T	A	0	0	0	115	0	0	0	115
KE721557	658785	A	C	11	1	0	0	0	0	8	12
KE721557	659887	G	C	0	5	35	0	0	0	12	40
KE721557	659900	A	T	59	0	0	0	0	0	0	59
KE721557	659906	A	T	67	0	0	0	0	0	0	67
KE721557	660883	C	G	0	124	0	0	0	0	0	124
KE721557	660909	T	C	0	1	0	129	0	0	0	130
KE721557	665322	C	T	0	56	0	0	0	0	0	56
KE721557	669557	G	C	0	0	43	0	0	0	0	43
KE721557	669559	G	T	0	0	41	0	0	0	0	41
KE721557	669675	T	G	0	0	0	87	0	0	0	87
KE721557	678520	G	C	0	0	50	0	0	0	0	50
KE721557	689168	G	C	0	0	11	0	0	0	0	11
KE721557	691324	A	C	63	4	1	0	0	0	5	68
KE721557	710829	G	N	0	0	21	0	0	0	0	21
KE721557	753897	A	G	93	0	4	0	0	1	4	97
KE721557	755748	A	C	53	0	0	0	0	0	0	53
KE721557	758753	A	C	70	0	0	0	0	0	0	70
KE721557	759029	G	N	0	0	104	0	0	0	0	104
KE721557	761627	A	G	100	0	0	0	0	0	0	100
KE721557	765270	G	T	0	0	46	0	0	0	0	46
KE721557	766586	A	C	115	0	0	0	0	0	0	115
KE721557	766644	G	A	1	0	92	0	0	0	1	93
KE721557	774363	G	N	0	0	91	0	0	0	0	91
KE721557	774364	A	N	87	0	0	0	0	0	0	87
KE721557	774366	T	N	0	0	0	61	0	0	0	61
KE721557	774367	C	N	0	64	0	0	0	0	0	64
KE721557	774368	T	N	0	0	0	62	0	0	0	62
KE721557	774790	A	G	132	0	0	0	0	0	0	132
KE721557	774858	T	N	0	0	0	92	0	0	0	92
KE721557	777169	G	A	0	0	55	0	0	0	0	55
KE721557	777172	C	T	0	51	0	0	0	0	0	51
KE721557	783149	A	N	11	0	0	0	0	0	0	11
KE721557	783150	G	N	0	0	12	0	0	0	0	12
KE721557	783151	A	N	11	0	0	0	0	0	0	11
KE721557	783152	G	N	0	0	12	0	0	0	0	12
KE721557	783153	A	N	15	0	0	0	0	0	0	15
KE721557	783154	G	N	0	0	15	0	0	0	0	15
KE721557	783155	G	N	0	0	16	0	0	0	0	16
KE721557	783156	G	N	0	0	19	0	0	0	0	19
KE721557	783157	A	N	18	0	0	0	0	0	0	18
KE721557	783158	G	N	0	0	20	0	0	0	0	20
KE721557	789386	G	A	0	0	107	0	0	0	0	107
KE721557	789404	T	A	0	0	0	116	0	0	0	116
KE721557	789416	A	C	113	0	0	0	0	0	0	113
KE721557	789421	A	C	111	0	0	0	0	0	0	111
KE721557	789438	A	G	120	0	0	0	0	0	0	120
KE721557	791634	C	T	0	105	0	0	0	0	0	105
KE721557	792754	T	C	0	0	0	90	0	0	0	90
KE721557	793059	A	C	25	0	0	0	0	0	0	25
KE721557	799083	C	T	0	37	0	0	0	0	0	37
KE721557	799087	C	A	0	38	0	0	0	0	0	38
KE721557	803102	T	G	0	0	1	30	0	0	3	31
KE721557	803109	A	G	76	0	0	0	0	0	0	76
KE721557	803118	G	A	0	0	95	0	0	0	0	95
KE721557	803123	A	G	88	0	0	0	0	0	0	88
KE721557	811073	G	A	0	0	49	0	0	0	0	49
KE721557	811076	C	A	0	48	0	0	0	0	0	48
KE721557	816820	A	C	23	1	0	0	0	0	4	24
KE721557	818522	T	G	0	0	0	44	0	0	0	44
KE721557	818526	G	A	0	0	33	0	0	0	0	33
KE721557	818563	C	N	0	24	0	0	0	0	0	24
KE721557	818564	C	N	0	24	0	0	0	0	0	24
KE721557	818866	G	T	0	0	23	0	0	0	0	23
KE721557	818867	A	T	22	0	0	0	0	0	0	22
KE721557	822264	C	T	0	91	0	0	0	0	0	91
KE721557	825279	G	N	0	0	103	0	0	0	0	103
KE721557	829831	A	C	75	0	0	0	0	0	0	75
KE721557	846988	A	T	83	0	0	0	0	0	0	83
KE721557	849907	T	G	0	0	0	120	0	0	0	120
KE721557	849940	G	T	0	0	131	0	0	0	0	131
KE721557	849979	G	A	0	0	112	1	0	0	0	113
KE721557	860392	T	G	0	0	0	36	0	0	0	36
KE721557	860395	C	A	0	30	0	0	0	0	0	30
KE721557	861219	T	G	0	0	0	111	0	0	0	111
KE721557	880221	T	A	0	0	0	52	0	0	0	52
KE721557	880222	C	T	0	49	0	0	0	0	0	49
KE721557	880223	T	G	0	0	0	47	0	0	0	47
KE721557	880224	G	A	0	0	56	0	0	0	0	56
KE721557	881439	T	C	0	3	0	35	0	1	7	38
KE721557	891685	A	G	57	0	0	0	0	0	0	57
KE721557	891735	T	G	0	0	0	81	0	0	0	81
KE721557	891745	T	G	0	0	0	79	0	0	0	79
KE721557	894817	A	C	66	0	0	0	0	0	0	66
KE721557	894819	A	C	63	0	0	0	0	0	0	63
KE721557	894831	A	T	40	0	0	0	0	0	0	40
KE721557	894864	C	T	0	47	0	5	0	0	9	52
KE721557	894912	T	G	0	0	0	16	0	0	0	16
KE721557	894951	A	C	22	0	0	0	0	0	0	22
KE721557	895034	T	G	0	0	0	58	0	0	0	58
KE721557	897184	T	C	0	2	0	25	0	0	7	27
KE721557	897258	G	A	0	0	22	0	0	0	0	22
KE721557	897262	T	C	0	0	0	25	0	0	0	25
KE721557	897847	T	A	0	0	0	39	0	0	0	39
KE721557	918817	C	G	0	93	3	0	0	0	3	96
KE721557	918823	T	C	0	6	0	90	0	0	6	96
KE721557	922912	T	A	0	0	1	26	0	0	0	27
KE721557	923181	C	T	0	124	0	0	0	0	0	124
KE721557	923182	T	G	0	0	0	130	0	0	0	130
KE721557	931938	G	C	0	0	59	0	0	0	0	59
KE721557	934864	G	A	0	0	111	0	0	0	0	111
KE721557	934921	T	N	0	0	0	91	0	0	0	91
KE721557	945882	A	G	115	0	0	0	0	0	0	115
KE721557	951134	G	A	0	0	83	0	0	0	0	83
KE721557	951212	T	G	0	0	0	49	0	0	0	49
KE721557	951262	T	C	0	2	0	41	0	0	4	43
KE721557	951288	T	G	0	0	0	38	0	0	0	38
KE721557	954730	C	A	0	97	0	0	0	0	0	97
KE721557	954733	G	A	0	0	96	0	0	0	0	96
KE721557	954787	A	G	87	0	0	0	0	0	0	87
KE721557	986542	T	G	0	0	0	29	0	0	0	29
KE721557	1023906	A	G	16	0	0	0	0	0	0	16
KE721557	1023907	C	G	0	16	0	0	0	0	0	16
KE721557	1023909	C	G	0	16	0	0	0	0	0	16
KE721557	1023920	C	T	0	13	0	0	0	0	0	13
KE721557	1023924	A	G	10	0	0	0	0	0	0	10
KE721557	1024022	T	C	0	0	0	34	0	0	0	34
KE721557	1025271	A	N	14	0	0	0	0	0	0	14
KE721557	1025272	G	N	0	0	14	0	0	0	0	14
KE721557	1025274	T	N	0	0	0	15	0	0	0	15
KE721557	1025275	A	N	15	0	0	0	0	0	0	15
KE721557	1025276	T	N	0	0	0	15	0	0	0	15
KE721557	1025551	T	G	0	0	1	44	0	0	2	45
KE721557	1030403	T	A	0	0	0	114	0	0	0	114
KE721557	1043643	T	C	0	0	0	20	0	0	0	20
KE721557	1052129	T	C	0	0	0	47	0	0	0	47
KE721557	1052130	G	C	0	0	49	0	0	0	0	49
KE721557	1052131	T	C	0	0	0	47	0	0	0	47
KE721557	1052135	T	G	0	0	0	41	0	0	0	41
KE721557	1052138	A	C	37	0	0	0	0	0	0	37
KE721557	1052139	G	T	0	0	46	0	0	0	0	46
KE721557	1063277	A	G	45	0	0	0	0	0	0	45
KE721557	1072734	A	G	109	0	0	0	0	0	0	109
KE721557	1072738	A	G	100	0	0	0	0	0	0	100
KE721557	1072777	G	N	0	0	86	0	0	0	0	86
KE721557	1072778	C	N	0	87	0	0	0	6	0	87
KE721557	1080417	A	N	119	0	0	0	0	0	0	119
KE721557	1087408	A	T	66	0	0	0	0	0	0	66
KE721557	1087438	G	A	0	0	119	0	0	0	0	119
KE721557	1087444	G	A	1	0	119	0	0	0	0	120
KE721557	1087447	G	A	1	0	120	0	0	0	0	121
KE721557	1103903	G	A	0	0	43	0	0	0	0	43
KE721557	1103911	G	A	0	0	39	0	0	0	0	39
KE721557	1114728	G	A	0	0	83	0	0	0	0	83
KE721557	1114732	G	A	0	0	93	0	0	0	0	93
KE721557	1115409	G	A	0	0	24	0	0	0	0	24
KE721557	1115410	C	T	0	25	0	0	0	0	0	25
KE721557	1154469	A	G	13	0	1	0	0	0	7	14
KE721557	1157903	A	T	136	0	0	0	0	0	0	136
KE721557	1175386	A	G	82	0	0	0	0	0	0	82
KE721557	1177874	T	A	0	0	0	71	0	0	0	71
KE721557	1187206	T	G	0	0	0	50	0	0	0	50
KE721557	1187210	T	G	0	0	0	55	0	0	0	55
KE721557	1192305	T	A	0	0	0	66	0	0	0	66
KE721557	1194280	A	N	24	0	0	0	0	0	0	24
KE721557	1194281	A	N	28	0	0	0	0	0	0	28
KE721557	1194282	A	N	31	0	0	0	0	0	0	31
KE721557	1196174	T	G	0	0	0	44	0	0	0	44
KE721557	1196179	A	C	34	0	0	0	0	0	0	34
KE721557	1196182	T	G	0	0	0	42	0	0	0	42
KE721557	1196190	C	G	0	51	2	0	0	0	3	53
KE721557	1213906	A	G	27	0	3	0	0	0	10	30
KE721557	1220892	C	T	0	51	0	2	0	0	3	53
KE721557	1220905	T	C	0	0	0	59	0	0	0	59
KE721557	1221808	A	G	82	0	0	0	0	0	0	82
KE721557	1221818	C	G	0	63	0	0	0	0	0	63
KE721557	1225739	T	A	0	0	0	74	0	0	0	74
KE721557	1232474	T	A	0	0	0	46	0	0	0	46
KE721557	1232753	G	N	0	0	10	0	0	0	0	10
KE721557	1235797	T	G	0	0	0	53	0	0	0	53
KE721557	1275211	A	C	106	0	0	0	0	0	0	106
KE721557	1275212	G	C	0	0	106	0	0	0	0	106
KE721557	1287789	G	T	0	0	104	0	0	0	0	104
KE721557	1293335	T	C	0	0	0	82	0	0	0	82
KE721557	1298280	C	T	0	47	0	0	0	0	0	47
KE721557	1298281	C	T	0	48	0	0	0	0	0	48
KE721557	1301646	G	T	0	0	110	0	0	0	0	110
KE721557	1310803	T	A	0	0	0	94	0	0	0	94
KE721557	1326108	A	C	28	1	0	0	0	0	3	29
KE721557	1326110	A	G	26	0	4	0	0	0	13	30
KE721557	1336563	T	C	0	0	0	13	0	0	0	13
KE721557	1356688	A	C	140	0	0	0	0	0	0	140
KE721557	1356700	T	C	0	0	0	146	0	0	0	146
KE721557	1367021	C	A	0	27	0	0	0	0	0	27
KE721557	1368174	A	T	33	0	0	0	0	0	0	33
KE721557	1368181	G	C	0	0	34	0	0	0	0	34
KE721557	1380990	G	A	0	0	36	0	0	0	0	36
KE721557	1380991	T	A	0	0	0	33	0	0	0	33
KE721557	1397016	G	N	0	0	77	0	0	0	0	77
KE721557	1397017	G	N	0	0	76	0	0	0	0	76
KE721557	1409849	T	G	0	0	0	11	0	0	0	11
KE721557	1419078	C	T	0	100	0	0	0	0	0	100
KE721557	1419079	A	T	102	0	0	0	0	0	0	102
KE721557	1421613	C	T	0	36	0	0	0	0	0	36
KE721557	1427619	A	C	28	0	0	0	0	0	0	28
KE721557	1435476	A	G	86	0	1	0	0	0	1	87
KE721557	1439099	G	T	0	0	65	1	0	0	1	66
KE721557	1444257	T	G	0	0	0	71	0	0	0	71
KE721557	1463510	C	A	1	34	1	0	0	0	2	36
KE721557	1471718	C	T	0	69	0	2	0	0	2	71
KE721557	1471736	T	C	0	3	0	139	0	0	2	142
KE721557	1477928	C	A	0	126	0	0	0	0	0	126
KE721557	1477979	A	N	13	0	0	0	0	0	0	13
KE721557	1477980	A	N	12	0	0	0	0	0	0	12
KE721557	1477981	G	N	0	0	103	0	0	0	0	103
KE721557	1484466	T	G	0	0	0	32	0	0	0	32
KE721557	1484469	T	A	0	0	0	31	0	0	0	31
KE721557	1499873	G	A	0	0	28	0	0	0	0	28
KE721557	1499876	T	A	0	0	0	28	0	0	0	28
KE721557	1514379	C	G	0	100	1	0	0	0	0	101
KE721557	1514380	C	A	1	96	0	0	0	0	1	97
KE721557	1514381	A	T	98	0	0	2	0	0	2	100
KE721557	1527800	A	C	81	1	0	0	0	0	1	82
KE721557	1542315	A	C	156	0	0	0	0	0	0	156
KE721557	1546907	A	N	64	0	0	0	0	0	0	64
KE721557	1557942	A	T	116	0	0	0	0	0	0	116
KE721557	1564382	A	G	114	0	1	0	0	0	0	115
KE721557	1567404	T	G	0	0	0	124	0	0	0	124
KE721557	1567426	A	N	16	0	0	0	0	0	0	16
KE721557	1567427	C	N	0	16	0	0	0	0	0	16
KE721557	1567429	A	N	15	0	0	0	0	0	0	15
KE721557	1567430	G	N	0	0	16	0	0	0	0	16
KE721557	1567431	G	N	0	0	16	0	0	0	0	16
KE721557	1567432	T	N	0	0	0	16	0	0	0	16
KE721557	1567433	G	N	0	0	16	0	0	0	0	16
KE721557	1578908	T	C	0	0	0	148	0	0	0	148
KE721557	1585977	G	A	0	0	51	0	0	0	0	51
KE721557	1585978	C	G	0	44	0	0	0	0	0	44
KE721557	1586753	A	G	125	0	0	0	0	0	0	125
KE721557	1596453	G	A	1	0	97	0	0	0	1	98
KE721557	1596456	C	G	1	98	0	0	0	0	0	99
KE721557	1618803	C	A	0	31	0	0	0	0	0	31
KE721557	1618804	T	A	0	0	0	32	0	0	0	32
KE721557	1623014	A	T	97	0	0	0	0	0	0	97
KE721557	1649158	G	T	0	0	27	0	0	0	0	27
KE721557	1649160	T	G	0	0	0	24	0	0	0	24
KE721557	1649217	A	G	23	0	0	0	0	0	0	23
KE721557	1649662	T	G	0	0	0	13	0	0	0	13
KE721557	1664707	T	G	0	0	0	11	0	0	0	11
KE721557	1664708	C	G	0	27	0	0	0	0	0	27
KE721557	1675993	G	A	1	0	156	0	0	0	0	157
KE721557	1677677	G	A	0	0	117	0	0	0	0	117
KE721557	1690088	G	C	0	0	74	0	0	0	0	74
KE721557	1690107	A	C	48	0	0	0	0	0	0	48
KE721557	1690121	A	G	67	0	0	0	0	0	0	67
KE721557	1690143	A	C	100	0	0	0	0	0	0	100
KE721557	1702376	C	T	0	69	0	0	0	0	0	69
KE721557	1704422	T	G	0	0	0	123	0	0	0	123
KE721557	1704423	T	A	0	0	0	122	0	0	0	122
KE721557	1714299	G	A	0	0	98	0	0	0	0	98
KE721557	1717599	C	G	0	140	0	0	0	0	0	140
KE721557	1717604	A	T	132	0	0	0	0	0	0	132
KE721557	1741608	C	T	0	96	0	0	0	0	0	96
KE721557	1742643	A	C	35	0	0	0	0	0	0	35
KE721557	1742998	G	T	0	0	51	0	0	0	0	51
KE721557	1743022	C	T	0	51	0	2	0	1	3	53
KE721557	1763523	A	G	56	0	0	0	0	0	0	56
KE721557	1790832	T	G	0	0	0	102	0	0	0	102
KE721557	1790846	A	C	57	0	0	0	0	0	0	57
KE721557	1791950	T	G	0	0	0	140	0	0	0	140
KE721557	1791962	T	C	0	0	0	157	0	0	0	157
KE721557	1791991	T	G	0	0	0	134	0	0	0	134
KE721557	1804905	A	T	45	0	0	0	0	0	0	45
KE721557	1806356	T	G	0	0	0	51	0	0	0	51
KE721557	1806362	T	G	0	0	0	57	0	0	0	57
KE721557	1806370	C	G	0	48	0	0	0	0	0	48
KE721557	1806379	T	G	0	0	1	17	0	0	5	18
KE721557	1807546	G	T	0	0	18	0	0	0	0	18
KE721557	1807819	A	C	55	0	0	0	0	0	0	55
KE721557	1810690	C	A	1	140	0	0	0	0	0	141
KE721557	1818504	G	A	0	0	90	0	0	0	0	90
KE721557	1818537	G	T	0	0	97	0	0	0	0	97
KE721557	1818822	G	C	0	0	29	0	0	0	0	29
KE721557	1818825	A	C	24	0	0	0	0	0	0	24
KE721557	1818901	A	G	61	0	0	0	0	0	0	61
KE721557	1818902	T	A	1	0	0	62	0	0	1	63
KE721557	1819192	A	T	91	0	0	0	0	0	0	91
KE721557	1819540	T	G	0	0	0	36	0	0	0	36
KE721557	1819559	T	G	0	0	0	10	0	0	0	10
KE721557	1819560	C	T	0	10	0	0	0	0	0	10
KE721557	1819561	T	G	0	0	0	10	0	0	0	10
KE721557	1819562	G	A	0	0	10	0	0	0	0	10
KE721557	1819564	C	G	0	10	0	0	0	0	0	10
KE721557	1831039	T	G	0	0	1	43	0	1	2	44
KE721557	1834401	G	T	0	0	77	0	0	0	0	77
KE721557	1840342	G	T	0	0	117	0	0	0	0	117
KE721557	1840499	G	N	0	0	14	0	0	0	0	14
KE721557	1840500	G	N	0	0	14	0	0	0	0	14
KE721557	1840501	A	N	14	0	0	0	0	0	0	14
KE721557	1840502	A	N	18	0	0	0	0	0	0	18
KE721557	1843092	T	A	0	0	0	33	0	0	0	33
KE721557	1843093	T	C	0	0	0	33	0	0	0	33
KE721557	1848442	G	A	0	0	17	0	0	0	0	17
KE721557	1848452	G	A	1	0	11	0	0	0	8	12
KE721557	1848882	C	N	0	12	0	0	0	0	0	12
KE721557	1889511	A	G	89	0	0	0	0	0	0	89
KE721557	1889526	A	G	88	0	1	0	0	0	1	89
KE721557	1891839	A	N	72	0	0	0	0	0	0	72
KE721557	1891845	G	N	0	0	22	0	0	0	0	22
KE721557	1891846	A	N	21	0	0	0	0	0	0	21
KE721557	1891869	G	N	0	0	24	0	0	0	0	24
KE721557	1903561	C	A	0	58	0	0	0	0	0	58
KE721557	1903563	C	G	0	58	0	0	0	0	0	58
KE721557	1918908	G	C	0	0	57	0	0	0	0	57
KE721557	1918910	G	C	0	0	55	0	0	0	0	55
KE721557	1918914	C	A	0	46	0	0	0	0	0	46
KE721557	1918931	A	G	12	0	0	0	0	0	0	12
KE721557	1922920	C	A	0	39	0	0	0	0	0	39
KE721557	1922922	A	C	37	0	0	0	0	0	0	37
KE721557	1922927	A	G	34	0	0	0	0	0	0	34
KE721557	1922928	T	A	0	0	0	37	0	0	0	37
KE721557	1929044	A	C	15	0	0	0	0	0	0	15
KE721557	1929045	C	A	0	15	0	0	0	0	0	15
KE721557	1962851	T	A	0	0	0	45	0	0	0	45
KE721557	1978850	C	G	0	58	0	0	0	0	0	58
KE721557	1978860	C	G	0	46	0	0	0	0	0	46
KE721557	1988128	T	A	0	0	0	114	0	0	0	114
KE721557	1988129	A	G	113	0	0	0	0	0	0	113
KE721557	1988154	A	N	87	0	0	0	0	0	0	87
KE721557	1988155	G	N	0	0	27	0	0	0	0	27
KE721557	1988156	A	N	27	0	0	0	0	0	0	27
KE721557	1988179	G	N	0	0	27	0	0	0	0	27
KE721557	1988180	A	N	33	0	0	0	0	0	0	33
KE721557	1988181	G	N	0	0	36	0	0	0	0	36
KE721557	1988182	A	N	32	0	0	0	0	0	0	32
KE721557	1988183	C	N	0	36	1	0	0	1	0	37
KE721557	1988184	C	N	0	93	0	0	0	0	0	93
KE721557	2001418	A	T	96	0	0	1	0	1	1	98
KE721557	2008329	G	C	0	0	28	0	0	0	0	28
KE721557	2008336	G	T	0	0	30	0	0	0	0	30
KE721557	2008567	T	C	0	1	0	31	0	0	3	32
KE721557	2008568	T	C	0	1	0	28	0	0	3	29
KE721557	2011034	C	A	0	120	0	0	0	0	0	120
KE721557	2012051	C	A	0	41	0	0	0	0	0	41
KE721557	2012222	A	T	27	0	0	0	0	0	0	27
KE721557	2012226	C	T	0	32	0	0	0	0	0	32
KE721557	2031681	C	G	0	72	0	0	0	0	0	72
KE721557	2038686	C	A	0	12	0	0	0	0	0	12
KE721557	2038687	G	T	0	0	10	0	0	0	0	10
KE721557	2038917	T	C	0	0	0	24	0	0	0	24
KE721557	2039190	C	A	1	112	0	0	0	0	0	113
KE721557	2039200	C	T	0	105	0	0	0	0	0	105
KE721557	2041304	A	T	74	0	0	0	0	0	0	74
KE721557	2054478	C	A	0	80	0	0	0	0	0	80
KE721557	2054484	G	A	0	0	77	0	0	0	0	77
KE721557	2069701	T	C	0	1	0	108	0	0	0	109
KE721557	2077241	C	T	0	96	0	0	0	0	0	96
KE721557	2077287	T	N	0	0	0	24	0	0	0	24
KE721557	2077288	C	N	0	25	0	0	0	0	0	25
KE721557	2077289	C	N	0	26	0	0	0	0	0	26
KE721557	2077290	T	N	0	0	0	28	0	0	0	28
KE721557	2077291	C	N	0	29	0	0	0	0	0	29
KE721557	2077738	G	A	5	0	98	0	0	2	4	103
KE721557	2077743	G	A	2	0	100	0	0	0	1	102
KE721557	2084880	G	C	0	0	46	0	0	0	0	46
KE721557	2084883	A	C	52	1	0	0	0	1	1	53
KE721557	2111380	G	C	0	2	31	0	0	0	6	33
KE721557	2131424	C	T	0	11	0	0	0	0	0	11
KE721557	2134523	T	G	0	0	0	13	0	0	0	13
KE721557	2160237	G	T	0	0	22	0	0	2	0	24
KE721557	2166422	G	T	0	0	100	1	0	0	0	101
KE721557	2175426	T	C	0	0	0	54	0	0	0	54
KE721557	2175437	G	A	0	0	55	0	0	0	0	55
KE721557	2181336	A	G	13	0	1	0	0	0	7	14
KE721557	2181341	C	G	0	17	2	0	0	0	10	19
KE721557	2184563	G	C	0	0	131	0	0	0	0	131
KE721557	2185659	A	C	104	0	0	0	0	0	0	104
KE721557	2185673	C	G	0	118	0	0	0	0	0	118
KE721557	2195829	G	C	0	0	41	0	0	0	0	41
KE721557	2195833	T	C	0	0	0	43	0	0	0	43
KE721557	2196988	G	C	0	0	143	0	0	0	0	143
KE721557	2199166	G	A	0	0	138	0	0	0	0	138
KE721557	2199168	T	C	0	0	0	137	0	0	0	137
KE721557	2199202	C	G	0	47	0	0	0	0	0	47
KE721557	2199219	C	A	0	13	0	0	0	0	0	13
KE721557	2199220	A	G	13	0	0	0	0	0	0	13
KE721557	2199222	C	A	0	52	0	0	0	0	0	52
KE721557	2207585	C	A	1	68	0	0	0	0	1	69
KE721557	2209495	A	C	56	1	0	0	0	0	1	57
KE721557	2218398	G	T	0	0	94	0	0	0	0	94
KE721557	2218456	G	C	0	0	142	0	0	0	0	142
KE721557	2226349	G	T	0	0	49	7	0	0	12	56
KE721557	2242728	A	C	95	0	0	0	0	0	0	95
KE721557	2242742	G	C	0	0	100	0	0	0	0	100
KE721557	2245327	G	T	0	0	46	0	0	0	0	46
KE721557	2245335	T	A	0	0	0	38	0	0	0	38
KE721557	2245510	T	A	0	0	0	99	0	0	0	99
KE721557	2245551	G	N	0	0	15	0	0	0	0	15
KE721557	2258257	C	A	0	38	0	0	0	0	0	38
KE721557	2258258	C	A	0	38	0	0	0	0	0	38
KE721557	2265561	C	G	0	11	0	0	0	0	0	11
KE721557	2269232	A	G	84	0	0	0	0	0	0	84
KE721557	2269234	G	T	0	0	84	0	0	0	0	84
KE721557	2270570	T	C	0	0	0	67	0	0	0	67
KE721557	2273843	A	G	119	0	0	0	0	0	0	119
KE721557	2287756	G	N	0	0	93	0	0	0	0	93
KE721557	2287758	G	N	0	0	11	0	0	0	0	11
KE721557	2287768	A	N	10	0	0	0	0	0	0	10
KE721557	2287771	T	N	0	0	0	10	0	0	0	10
KE721557	2287774	A	N	10	0	0	0	0	0	0	10
KE721557	2287776	A	N	10	0	0	0	0	0	0	10
KE721557	2287777	T	N	0	0	0	10	0	0	0	10
KE721557	2302387	T	G	0	0	0	75	0	0	0	75
KE721557	2302391	A	C	73	0	0	0	0	0	0	73
KE721557	2302405	A	C	47	0	0	0	0	0	0	47
KE721557	2302406	A	G	45	0	0	0	0	0	0	45
KE721557	2302411	A	G	39	0	0	0	0	0	0	39
KE721557	2302413	A	C	40	0	0	0	0	0	0	40
KE721557	2304944	C	G	0	82	0	0	0	0	0	82
KE721557	2311932	G	N	0	0	77	0	0	0	0	77
KE721557	2311933	A	N	73	0	0	0	0	0	0	73
KE721557	2311941	G	N	0	0	17	0	0	0	0	17
KE721557	2311942	A	N	17	0	0	0	0	0	0	17
KE721557	2311960	A	N	18	0	0	0	0	0	0	18
KE721557	2311961	T	N	0	0	0	18	0	0	0	18
KE721557	2311962	C	N	0	20	0	0	0	0	0	20
KE721557	2312770	G	C	0	0	79	0	0	0	0	79
KE721557	2312787	A	T	79	0	0	0	0	0	0	79
KE721557	2323382	A	G	22	0	0	3	0	0	0	25
KE721557	2333995	C	A	0	90	0	0	0	0	0	90
KE721557	2333996	C	A	0	86	0	0	0	0	0	86
KE721557	2334781	A	T	40	0	0	0	0	0	0	40
KE721557	2336447	T	A	0	0	0	27	0	0	0	27
KE721557	2336451	A	G	21	0	0	0	0	0	0	21
KE721557	2336466	C	T	0	11	0	0	0	0	0	11
KE721557	2368199	C	A	0	40	0	0	0	0	0	40
KE721557	2390771	G	T	0	0	50	0	0	0	0	50
KE721557	2391303	T	G	0	0	0	18	0	0	0	18
KE721557	2391378	T	A	0	0	0	45	0	0	0	45
KE721557	2392031	C	T	0	81	0	0	0	0	0	81
KE721557	2400637	A	G	80	0	1	0	0	0	1	81
KE721557	2401582	G	N	0	0	23	0	0	0	0	23
KE721557	2401583	A	N	22	0	0	0	0	0	0	22
KE721557	2401584	G	N	0	0	18	0	0	0	0	18
KE721557	2401585	G	N	0	0	18	0	0	0	0	18
KE721557	2401586	A	N	17	0	0	0	0	0	0	17
KE721557	2401605	A	N	18	0	0	0	0	0	0	18
KE721557	2401606	A	N	16	0	0	0	0	0	0	16
KE721557	2404477	G	N	0	0	21	0	0	0	0	21
KE721557	2404478	A	N	21	0	0	0	0	0	0	21
KE721557	2404479	G	N	0	0	18	0	0	0	0	18
KE721557	2404507	A	N	20	0	0	0	0	0	0	20
KE721557	2405049	T	N	0	0	0	18	0	0	0	18
KE721557	2405050	C	N	0	73	0	0	0	0	0	73
KE721557	2429905	T	N	0	0	0	14	0	0	0	14
KE721557	2429906	G	N	0	0	18	0	0	0	0	18
KE721557	2429907	A	N	21	0	0	0	0	0	0	21
KE721557	2434090	T	G	0	0	0	75	0	0	0	75
KE721557	2462336	G	C	0	0	62	0	0	0	0	62
KE721557	2462665	A	T	32	0	0	5	0	0	13	37
KE721557	2463015	A	G	117	0	0	0	0	0	0	117
KE721557	2463019	T	G	0	0	0	115	0	0	0	115
KE721557	2470220	T	A	0	0	0	95	0	0	0	95
KE721557	2470225	G	A	1	0	91	0	0	0	1	92
KE721557	2472125	G	T	0	0	94	0	0	0	0	94
KE721557	2472131	G	A	0	0	87	0	0	0	0	87
KE721557	2476152	C	T	0	34	0	0	0	0	0	34
KE721557	2476156	G	T	0	0	37	0	0	0	0	37
KE721557	2480239	G	T	0	0	77	0	0	0	0	77
KE721557	2480244	G	T	0	0	71	0	0	0	0	71
KE721557	2480289	A	N	98	0	0	0	0	0	0	98
KE721557	2493209	A	G	139	1	0	0	0	0	0	140
KE721557	2526720	G	A	0	0	132	0	0	0	0	132
KE721557	2526721	G	T	0	0	137	0	0	0	0	137
KE721557	2526743	G	C	0	0	163	0	0	0	0	163
KE721557	2526766	G	T	0	0	140	1	0	0	0	141
KE721557	2530111	A	C	68	0	0	0	0	0	0	68
KE721557	2533529	A	G	129	0	0	0	0	0	0	129
KE721557	2533534	A	T	120	0	0	0	0	0	0	120
KE721557	2533552	C	N	0	85	0	0	0	0	0	85
KE721557	2533577	T	N	0	0	0	13	0	0	0	13
KE721557	2533578	A	N	14	0	0	0	0	0	0	14
KE721557	2533579	G	N	0	0	13	0	0	0	0	13
KE721557	2533580	A	N	12	0	0	0	0	0	0	12
KE721557	2533581	T	N	0	0	0	14	0	0	0	14
KE721557	2533582	A	N	13	0	0	0	0	0	0	13
KE721557	2534538	G	A	0	0	42	0	0	0	0	42
KE721557	2536178	C	T	0	27	0	0	0	0	0	27
KE721557	2536181	G	A	0	0	28	0	0	0	0	28
KE721557	2537342	A	N	16	0	0	0	0	0	0	16
KE721557	2541785	G	N	0	0	10	0	0	0	0	10
KE721557	2545736	A	G	67	0	0	0	0	0	0	67
KE721557	2549079	T	A	0	0	0	67	0	0	0	67
KE721557	2552680	A	G	114	0	0	0	0	0	0	114
KE721557	2558785	A	G	36	0	3	0	0	0	7	39
KE721557	2558809	C	A	0	49	0	0	0	0	0	49
KE721557	2566687	C	N	0	105	0	0	0	0	0	105
KE721557	2566708	A	N	28	0	0	0	0	0	0	28
KE721557	2566709	G	N	0	0	28	0	0	0	0	28
KE721557	2566710	G	N	0	0	28	0	0	0	0	28
KE721557	2566711	A	N	28	0	0	0	0	0	0	28
KE721557	2566712	A	N	28	0	0	0	0	0	0	28
KE721557	2566713	T	N	0	0	0	28	0	0	0	28
KE721557	2566714	T	N	0	0	0	28	0	0	0	28
KE721557	2573903	G	C	0	0	99	0	0	0	0	99
KE721557	2573916	T	G	0	0	0	101	0	0	0	101
KE721557	2578963	C	A	0	12	0	0	0	0	0	12
KE721557	2584517	C	G	0	94	0	0	0	0	0	94
KE721557	2586771	A	C	90	0	0	0	0	0	0	90
KE721557	2587520	T	A	0	0	0	94	0	0	0	94
KE721557	2604457	T	G	0	0	0	121	0	0	0	121
KE721557	2604472	A	C	32	0	0	0	0	0	0	32
KE721557	2604473	G	N	0	0	29	0	0	0	0	29
KE721557	2607286	G	T	0	0	88	0	0	0	0	88
KE721557	2625566	C	T	0	26	1	0	0	0	0	27
KE721557	2662961	A	T	117	0	0	0	0	0	0	117
KE721557	2665225	G	N	0	0	96	0	0	0	0	96
KE721557	2669713	A	C	112	0	0	0	0	0	0	112
KE721557	2694265	T	C	0	0	0	134	0	0	0	134
KE721557	2696743	A	G	72	0	0	0	0	0	0	72
KE721557	2696745	A	G	80	0	0	0	0	0	0	80
KE721557	2698846	T	C	0	0	0	112	0	0	0	112
KE721557	2701802	T	C	0	0	0	27	0	0	0	27
KE721557	2706229	G	N	0	0	19	0	0	0	0	19
KE721557	2706230	C	N	0	19	0	0	0	0	0	19
KE721557	2706231	T	N	0	0	0	19	0	0	0	19
KE721557	2706232	G	N	0	0	19	0	0	0	0	19
KE721557	2706233	T	N	0	0	0	19	0	0	0	19
KE721557	2706234	T	N	0	0	0	19	0	0	0	19
KE721557	2706235	T	N	0	0	0	18	0	0	0	18
KE721557	2706239	C	N	0	18	0	0	0	0	0	18
KE721557	2706240	C	N	0	21	0	0	0	0	0	21
KE721557	2706241	T	N	0	0	0	22	0	0	0	22
KE721557	2706242	A	N	23	0	0	0	0	0	0	23
KE721557	2706243	T	N	0	0	0	22	0	0	0	22
KE721557	2715639	T	A	1	0	0	77	0	0	1	78
KE721557	2724290	G	T	0	0	126	0	0	0	0	126
KE721557	2724297	A	T	126	0	0	0	0	0	0	126
KE721557	2724354	T	N	0	0	0	12	0	0	0	12
KE721557	2724355	C	N	0	13	0	0	0	0	0	13
KE721557	2724676	G	T	0	0	107	0	0	0	0	107
KE721557	2730848	T	G	0	0	0	72	0	0	0	72
KE721557	2735570	A	T	118	0	0	0	0	0	0	118
KE721557	2735590	A	N	35	0	0	0	0	0	0	35
KE721557	2735592	T	N	0	0	0	36	0	0	0	36
KE721557	2737356	T	G	0	0	0	50	0	0	0	50
KE721557	2737657	A	N	58	0	0	0	0	0	0	58
KE721557	2737658	C	N	0	59	0	0	0	0	0	59
KE721557	2737659	T	N	0	0	0	56	0	0	0	56
KE721557	2738513	G	T	0	0	147	0	0	0	0	147
KE721557	2738522	G	T	0	0	152	0	0	0	0	152
KE721557	2747001	G	A	0	0	143	0	0	0	0	143
KE721557	2751169	C	T	0	119	0	0	0	0	0	119
KE721557	2753008	A	T	115	0	0	0	0	0	0	115
KE721557	2753009	G	T	0	0	117	0	0	0	0	117
KE721557	2755430	G	A	0	0	63	0	0	0	0	63
KE721557	2755433	C	T	0	61	0	0	0	0	0	61
KE721557	2765218	A	T	150	0	0	0	0	0	0	150
KE721557	2772917	A	C	66	0	0	0	0	0	0	66
KE721557	2773423	T	N	0	0	0	67	0	0	0	67
KE721557	2775293	A	T	139	0	0	0	0	0	0	139
KE721557	2775294	G	T	0	0	135	0	0	0	0	135
KE721557	2775314	G	T	0	0	86	0	0	0	0	86
KE721557	2775343	C	N	0	15	0	0	0	0	0	15
KE721557	2775344	A	N	16	0	0	0	0	0	0	16
KE721557	2775345	A	N	18	0	0	0	0	0	0	18
KE721557	2777379	A	G	57	0	0	0	0	0	0	57
KE721557	2777383	T	G	0	0	0	52	0	0	0	52
KE721557	2793718	T	G	0	0	0	74	0	0	0	74
KE721557	2794039	T	A	0	0	0	26	0	0	0	26
KE721557	2794040	T	A	0	0	0	28	0	0	0	28
KE721557	2808896	A	G	108	0	0	0	0	1	0	109
KE721557	2811499	G	N	0	0	18	0	0	0	0	18
KE721557	2811500	T	N	0	0	0	18	0	0	0	18
KE721557	2811502	T	N	0	0	0	18	0	0	0	18
KE721557	2811503	T	N	0	0	0	18	0	0	0	18
KE721557	2811504	C	N	0	18	0	0	0	0	0	18
KE721557	2811505	T	N	0	0	0	18	0	0	0	18
KE721557	2811506	G	N	0	0	18	0	0	0	0	18
KE721557	2811507	G	N	0	0	18	0	0	0	0	18
KE721557	2811508	G	N	0	0	18	0	0	0	0	18
KE721557	2811509	C	N	0	18	0	0	0	0	0	18
KE721557	2811510	A	N	18	0	0	0	0	0	0	18
KE721557	2811513	T	N	0	0	0	18	0	0	0	18
KE721557	2813024	G	T	0	0	80	0	0	0	0	80
KE721557	2813035	C	N	0	70	0	4	0	0	0	74
KE721557	2813036	C	N	0	94	0	0	0	0	0	94
KE721557	2813037	T	N	0	0	0	95	0	0	0	95
KE721557	2826209	A	G	94	0	0	0	0	0	0	94
KE721557	2829067	C	A	0	145	0	0	0	0	0	145
KE721557	2850993	G	A	0	0	27	0	0	0	0	27
KE721557	2866319	T	C	0	0	0	71	0	1	0	72
KE721557	2868124	C	T	0	90	0	0	0	0	0	90
KE721557	2868125	G	T	0	0	92	0	0	0	0	92
KE721557	2868126	A	G	93	0	0	0	0	0	0	93
KE721557	2870539	T	N	0	0	0	10	0	0	0	10
KE721557	2873397	A	C	12	0	0	0	0	0	0	12
KE721557	2875792	A	C	48	0	0	0	0	0	0	48
KE721557	2877054	T	G	0	0	0	51	0	0	0	51
KE721557	2878469	C	N	0	11	0	0	0	0	0	11
KE721557	2878828	G	A	0	0	50	0	0	0	0	50
KE721557	2878830	A	G	41	0	0	0	0	0	0	41
KE721557	2883734	A	C	36	0	0	0	0	0	0	36
KE721557	2885376	A	T	122	0	0	0	0	0	0	122
KE721557	2885409	C	A	0	101	0	0	0	0	0	101
KE721557	2890544	T	C	0	0	0	37	0	0	0	37
KE721557	2890545	T	A	0	0	0	34	0	0	0	34
KE721557	2908887	C	T	0	135	0	0	0	0	0	135
KE721557	2908890	G	C	0	0	130	0	0	0	0	130
KE721557	2922134	G	T	0	0	65	0	0	0	0	65
KE721557	2922194	A	T	72	0	0	0	0	0	0	72
KE721557	2922195	C	T	0	81	0	0	0	0	0	81
KE721557	2922634	G	N	0	0	11	0	0	0	0	11
KE721557	2923539	T	G	0	0	1	10	0	0	9	11
KE721557	2950154	A	C	72	0	0	0	0	0	0	72
KE721557	2950161	A	G	54	0	0	0	0	0	0	54
KE721557	2955828	A	T	76	0	0	0	0	0	0	76
KE721557	2963589	C	G	0	109	0	0	0	0	0	109
KE721557	2963612	A	C	111	1	0	0	0	0	0	112
KE721557	2976758	T	C	0	0	0	53	0	0	0	53
KE721557	2976759	A	T	51	0	0	0	0	0	0	51
KE721557	2980140	G	A	0	0	43	0	0	0	0	43
KE721557	2980143	C	A	0	32	0	0	0	0	0	32
KE721557	2980285	T	G	0	0	0	50	0	0	0	50
KE721557	2986178	T	C	0	0	0	37	0	0	0	37
KE721557	2992898	C	A	0	111	0	0	0	0	0	111
KE721557	2992901	C	T	0	105	0	0	0	0	0	105
KE721557	2992916	G	N	0	0	193	0	0	0	0	193
KE721557	2994673	T	C	0	0	0	137	0	0	0	137
KE721557	3001671	C	A	0	89	0	0	0	0	0	89
KE721557	3029409	T	G	0	0	0	50	0	0	0	50
KE721557	3030327	A	G	43	0	0	0	0	0	0	43
KE721557	3034117	A	T	105	0	0	0	0	0	0	105
KE721557	3034128	T	G	0	0	0	91	0	0	0	91
KE721557	3040053	C	A	2	121	0	0	0	0	1	123
KE721557	3041466	T	A	0	30	0	60	0	0	0	90
KE721557	3064200	C	T	0	144	0	0	0	0	0	144
KE721557	3064221	G	N	0	0	109	0	0	0	0	109
KE721557	3064222	A	N	14	0	0	0	0	0	0	14
KE721557	3064223	G	N	0	0	14	0	0	0	0	14
KE721557	3064224	G	N	0	0	13	0	0	0	0	13
KE721557	3064225	C	N	0	14	0	0	0	0	0	14
KE721557	3064226	A	N	14	0	0	0	0	0	0	14
KE721557	3064229	G	N	0	0	14	0	0	0	0	14
KE721557	3064230	T	N	0	0	0	13	0	0	0	13
KE721557	3064245	A	N	16	0	0	0	0	0	0	16
KE721557	3064246	T	N	0	0	0	17	0	0	0	17
KE721557	3064247	C	N	0	18	0	0	0	0	0	18
KE721557	3064248	A	N	20	0	0	0	0	0	0	20
KE721557	3064249	G	N	0	0	20	0	0	0	0	20
KE721557	3064250	T	N	0	0	0	21	0	0	0	21
KE721557	3064251	A	N	25	0	0	0	0	0	0	25
KE721557	3065269	C	N	0	21	0	0	0	0	0	21
KE721557	3065270	T	N	0	0	0	21	0	0	0	21
KE721557	3065271	G	N	0	0	22	0	0	0	0	22
KE721557	3065272	C	N	0	21	0	0	0	0	0	21
KE721557	3072072	G	T	0	0	72	0	0	0	0	72
KE721557	3072079	G	T	0	0	51	0	0	0	0	51
KE721557	3082828	G	A	0	0	100	0	0	0	0	100
KE721557	3082832	C	T	0	101	0	0	0	0	0	101
KE721557	3086776	A	T	131	0	0	0	0	0	0	131
KE721557	3089321	T	G	0	0	0	100	0	0	0	100
KE721557	3092963	G	T	0	0	136	0	0	0	0	136
KE721557	3092986	G	N	0	0	79	0	0	0	0	79
KE721557	3094507	G	A	0	0	80	0	0	0	0	80
KE721557	3094509	C	A	0	76	0	0	0	0	0	76
KE721557	3094561	T	N	0	0	0	79	0	0	0	79
KE721557	3094562	T	N	0	0	0	81	0	0	0	81
KE721557	3094930	C	G	0	52	3	0	0	0	5	55
KE721557	3099237	T	N	0	0	0	99	0	0	0	99
KE721557	3099238	C	N	0	95	0	0	0	0	0	95
KE721557	3099239	A	N	22	0	0	0	0	0	0	22
KE721557	3099240	T	N	0	0	0	17	0	0	0	17
KE721557	3099242	T	N	0	0	0	14	0	0	0	14
KE721557	3099243	C	N	0	14	0	0	0	0	0	14
KE721557	3099264	A	N	13	0	0	0	0	0	0	13
KE721557	3099265	G	N	0	0	14	0	0	0	0	14
KE721557	3099266	T	N	0	0	0	15	0	0	0	15
KE721557	3099267	G	N	0	0	15	0	0	0	0	15
KE721557	3099614	T	A	0	0	0	108	0	0	0	108
KE721557	3100917	A	C	105	0	0	0	0	0	0	105
KE721557	3100925	T	C	0	0	0	93	0	0	0	93
KE721557	3100929	T	G	0	0	0	85	0	0	0	85
KE721557	3108458	T	G	0	0	1	18	0	0	5	19
KE721557	3115248	T	A	0	0	0	125	0	0	0	125
KE721557	3115249	G	A	0	0	125	0	0	0	0	125
KE721557	3115278	A	N	79	0	0	0	0	0	0	79
KE721557	3115279	C	N	0	13	0	0	0	0	0	13
KE721557	3115308	C	N	0	66	0	0	0	0	0	66
KE721557	3124419	G	C	0	0	65	0	0	0	0	65
KE721557	3126517	A	C	76	0	0	0	0	0	0	76
KE721557	3130853	T	C	0	0	0	14	0	0	0	14
KE721557	3132889	T	A	0	0	0	18	0	0	0	18
KE721557	3140508	A	G	24	0	0	0	0	0	0	24
KE721557	3142064	A	G	23	0	0	0	0	0	0	23
KE721557	3142193	A	G	48	0	0	0	0	0	0	48
KE721557	3142204	A	T	32	0	0	0	0	0	0	32
KE721557	3142205	A	T	34	0	0	0	0	0	0	34
KE721557	3142215	A	T	30	0	0	0	0	0	0	30
KE721557	3142222	A	G	20	0	0	0	0	0	0	20
KE721557	3142224	A	G	19	0	0	0	0	0	0	19
KE721557	3142226	A	G	19	0	0	0	0	0	0	19
KE721557	3142228	A	G	20	0	0	0	0	0	0	20
KE721557	3142258	A	G	71	0	1	0	0	0	1	72
KE721557	3151461	C	A	0	113	0	0	0	0	0	113
KE721557	3151472	A	C	98	0	0	0	0	0	0	98
KE721557	3151516	G	N	0	0	89	0	0	0	0	89
KE721557	3160926	G	T	0	0	50	0	0	0	0	50
KE721557	3165567	T	A	0	0	0	34	0	0	0	34
KE721557	3168173	A	G	95	0	0	0	0	0	0	95
KE721557	3168182	A	C	87	0	0	0	0	0	0	87
KE721557	3168183	C	A	0	89	0	0	0	0	0	89
KE721557	3198806	A	C	59	0	0	0	0	0	0	59
KE721557	3198812	G	T	0	0	53	0	0	0	0	53
KE721557	3199150	A	G	55	0	0	0	0	0	0	55
KE721557	3199156	A	C	48	0	0	0	0	0	0	48
KE721557	3200510	C	A	0	89	0	0	0	0	0	89
KE721557	3204326	G	C	0	0	144	0	0	0	0	144
KE721557	3204327	T	A	0	0	0	142	0	0	0	142
KE721557	3204349	A	G	18	0	0	0	0	0	0	18
KE721557	3205089	G	N	0	0	22	0	0	0	0	22
KE721557	3205090	T	N	0	0	0	19	0	0	0	19
KE721557	3205091	G	N	0	0	23	0	0	0	0	23
KE721557	3205092	A	N	21	0	0	0	0	0	0	21
KE721557	3205093	C	N	0	21	0	0	0	0	0	21
KE721557	3205094	T	N	0	0	0	21	0	0	0	21
KE721557	3205110	G	N	0	0	78	0	0	0	0	78
KE721557	3207631	C	T	0	90	0	0	0	0	0	90
KE721557	3207632	T	C	0	0	0	94	0	0	0	94
KE721557	3207745	G	T	0	0	104	0	0	0	0	104
KE721557	3207751	C	A	0	87	0	0	0	0	0	87
KE721557	3207793	G	N	0	0	97	0	0	0	0	97
KE721557	3209335	G	A	2	0	19	0	0	0	9	21
KE721557	3209338	T	A	0	0	0	37	0	0	0	37
KE721557	3209346	C	T	0	65	0	0	0	0	0	65
KE721557	3211598	G	T	0	0	132	0	0	0	0	132
KE721557	3215371	C	T	0	41	0	0	0	0	0	41
KE721557	3215374	T	A	0	0	0	42	0	0	0	42
KE721557	3225486	T	G	0	0	0	34	0	0	0	34
KE721557	3225495	C	T	0	42	0	0	0	0	0	42
KE721557	3225512	T	A	0	0	0	28	0	0	0	28
KE721557	3225515	C	A	0	29	0	0	0	0	0	29
KE721557	3225518	C	T	0	31	0	0	0	0	0	31
KE721557	3229113	C	A	2	104	0	0	0	0	1	106
KE721557	3229377	G	T	0	0	172	1	0	0	0	173
KE721557	3246211	T	G	0	0	0	75	0	0	0	75
KE721557	3254993	G	C	0	4	75	0	0	0	5	79
KE721557	3255006	C	T	0	82	0	3	0	0	3	85
KE721557	3255016	T	C	0	0	0	67	0	0	0	67
KE721557	3255017	G	C	0	0	67	0	0	0	0	67
KE721557	3255023	T	C	0	1	0	69	0	0	1	70
KE721557	3255027	C	A	0	84	0	0	0	0	0	84
KE721557	3255405	A	G	64	0	0	0	0	0	0	64
KE721557	3257878	A	C	109	0	0	0	0	0	0	109
KE721557	3267913	C	T	0	143	0	0	0	0	0	143
KE721557	3273590	C	T	0	33	0	0	0	0	0	33
KE721557	3273591	A	C	31	0	0	0	0	0	0	31
KE721557	3273612	T	N	0	0	0	20	0	0	0	20
KE721557	3303517	A	T	97	0	0	0	0	0	0	97
KE721557	3303529	G	A	0	0	116	0	0	0	0	116
KE721557	3303539	T	C	0	0	0	99	0	0	0	99
KE721557	3303546	C	T	0	119	0	0	0	0	0	119
KE721557	3303702	C	A	0	84	0	0	0	0	0	84
KE721557	3303703	C	T	0	84	0	0	0	0	0	84
KE721557	3303713	G	T	0	0	79	0	0	1	0	80
KE721557	3311681	T	G	0	0	0	171	0	0	0	171
KE721557	3318378	G	T	0	0	54	0	0	0	0	54
KE721557	3320871	C	T	0	94	0	0	0	0	0	94
KE721557	3320873	C	G	0	94	0	0	0	0	0	94
KE721557	3320921	A	N	20	0	0	0	0	0	0	20
KE721557	3320922	T	N	0	0	0	20	0	0	0	20
KE721557	3320923	G	N	0	0	20	0	0	0	0	20
KE721557	3320924	G	N	0	0	20	0	0	0	0	20
KE721557	3320925	T	N	0	0	0	20	0	0	0	20
KE721557	3320935	G	N	0	0	24	0	0	0	0	24
KE721557	3320936	G	N	0	0	68	0	0	0	0	68
KE721557	3320937	G	N	0	0	75	0	0	0	0	75
KE721557	3321350	A	C	85	0	0	0	0	0	0	85
KE721557	3321363	A	G	101	0	0	0	0	0	0	101
KE721557	3326863	T	G	0	0	0	113	0	0	0	113
KE721557	3346161	T	G	0	0	1	40	0	0	2	41
KE721557	3358369	A	C	41	0	0	0	0	0	0	41
KE721557	3358380	T	C	0	0	0	57	0	0	0	57
KE721557	3358396	A	C	74	1	0	0	0	0	1	75
KE721557	3370506	C	T	0	96	0	0	0	0	0	96
KE721557	3370513	A	T	97	0	0	0	0	0	0	97
KE721557	3374239	A	C	99	0	0	0	0	0	0	99
KE721557	3383218	A	C	11	0	0	0	0	0	0	11
KE721557	3383219	G	C	0	0	12	0	0	0	0	12
KE721557	3390299	G	T	0	0	130	0	0	0	0	130
KE721557	3398508	G	A	1	0	85	0	0	0	1	86
KE721557	3399321	A	C	34	0	0	0	0	0	0	34
KE721557	3399322	G	C	0	0	33	0	0	0	0	33
KE721557	3401618	T	G	0	0	2	43	0	0	4	45
KE721557	3405959	G	T	0	0	25	0	0	0	0	25
KE721557	3405960	C	A	0	32	0	0	0	0	0	32
KE721557	3411537	A	T	115	0	0	0	0	0	0	115
KE721557	3411558	G	A	2	0	116	0	0	0	1	118
KE721557	3411568	C	G	0	109	0	0	0	0	0	109
KE721557	3411575	C	G	0	110	0	0	0	0	0	110
KE721557	3427627	G	T	0	0	31	0	0	0	0	31
KE721557	3427677	G	T	0	0	25	0	0	0	0	25
KE721557	3427680	T	C	0	0	0	27	0	0	0	27
KE721557	3427909	C	T	0	47	0	0	0	0	0	47
KE721557	3427916	G	T	0	0	45	0	0	0	0	45
KE721557	3428664	A	T	102	0	0	0	0	0	0	102
KE721557	3430722	A	C	87	0	0	0	0	0	0	87
KE721557	3447415	C	T	0	108	0	0	0	0	0	108
KE721557	3447430	A	C	125	0	0	0	0	0	0	125
KE721557	3478990	A	T	50	0	0	0	0	0	0	50
KE721557	3492602	C	T	0	104	0	0	0	0	0	104
KE721557	3492603	C	T	0	106	0	0	0	0	0	106
KE721557	3492642	A	N	57	0	0	0	0	0	0	57
KE721557	3492670	G	N	0	0	22	0	0	0	0	22
KE721557	3492671	A	N	22	0	0	0	0	0	0	22
KE721557	3492672	A	N	26	0	0	0	0	0	0	26
KE721557	3495427	T	A	0	0	0	97	0	0	0	97
KE721557	3508119	T	C	0	0	0	60	0	0	0	60
KE721557	3508123	A	C	61	0	0	0	0	0	0	61
KE721557	3517228	T	C	0	0	0	73	0	0	0	73
KE721557	3517231	C	T	0	69	0	0	0	0	0	69
KE721557	3517233	T	C	0	0	0	69	0	0	0	69
KE721557	3517237	C	T	0	68	0	0	0	0	0	68
KE721557	3517238	C	T	0	67	0	0	0	0	0	67
KE721557	3519455	C	A	0	38	0	0	0	0	0	38
KE721557	3519459	T	A	0	0	0	33	0	0	0	33
KE721557	3519470	T	N	0	0	0	25	0	0	0	25
KE721557	3519471	T	N	0	0	0	24	0	0	0	24
KE721557	3519472	A	N	25	0	0	0	0	0	0	25
KE721557	3519473	G	N	0	0	25	0	0	0	0	25
KE721557	3519474	C	N	0	24	0	0	0	0	0	24
KE721557	3519475	T	N	0	0	0	23	0	0	0	23
KE721557	3525394	A	G	91	0	0	0	0	0	0	91
KE721557	3525395	C	G	0	95	0	0	0	0	0	95
KE721557	3525415	A	G	114	0	0	0	0	0	0	114
KE721557	3532066	T	C	0	0	0	116	0	0	0	116
KE721557	3532074	C	T	0	90	0	0	0	0	0	90
KE721557	3532075	C	N	0	92	0	0	0	0	0	92
KE721557	3532076	T	N	0	0	0	90	0	0	0	90
KE721557	3538131	T	G	0	0	2	89	0	0	2	91
KE721557	3552226	T	A	0	0	0	96	0	0	0	96
KE721557	3552239	T	A	0	0	0	67	0	0	0	67
KE721557	3552252	G	T	0	0	52	0	0	0	0	52
KE721557	3552269	C	G	0	17	0	0	0	0	0	17
KE721557	3553898	G	A	1	0	16	0	0	0	5	17
KE721557	3553900	A	C	17	1	0	0	0	0	5	18
KE721557	3564344	A	C	12	0	0	0	0	0	0	12
KE721557	3564525	T	G	0	0	0	12	0	0	0	12
KE721557	3570568	A	G	11	0	0	0	0	0	0	11
KE721557	3571032	C	A	0	10	0	0	0	0	0	10
KE721557	3571076	A	G	27	0	0	0	0	0	0	27
KE721557	3571320	C	T	0	36	0	0	0	0	0	36
KE721557	3571322	A	C	33	0	0	0	0	0	0	33
KE721557	3572382	A	T	86	0	0	1	0	0	1	87
KE721557	3584967	G	T	0	0	125	0	0	0	0	125
KE721557	3588416	T	C	0	0	0	101	0	0	0	101
KE721557	3603530	T	C	0	3	0	74	0	0	3	77
KE721557	3610892	T	G	0	0	0	10	0	0	0	10
KE721557	3610896	G	A	0	0	11	0	0	0	0	11
KE721557	3610901	T	C	0	0	0	13	0	0	0	13
KE721557	3610909	G	T	0	0	39	0	0	0	0	39
KE721557	3613819	C	N	0	19	0	0	0	0	0	19
KE721557	3623534	C	T	0	141	0	0	0	0	0	141
KE721557	3631114	C	T	0	77	0	0	0	0	0	77
KE721557	3631116	C	A	0	76	0	0	0	0	0	76
KE721557	3631173	T	N	0	0	0	75	0	0	0	75
KE721557	3636837	T	A	0	0	0	86	0	0	0	86
KE721557	3642682	A	C	106	0	0	0	0	0	0	106
KE721557	3675258	G	A	0	0	112	0	0	0	0	112
KE721557	3687435	A	T	90	0	0	1	0	0	1	91
KE721557	3690524	G	A	0	0	92	0	0	0	0	92
KE721557	3710889	T	A	0	0	0	37	0	0	0	37
KE721557	3715699	A	G	75	0	2	0	0	0	2	77
KE721557	3718600	T	C	0	0	0	110	0	0	0	110
KE721557	3722298	A	C	100	0	0	0	0	0	0	100
KE721557	3722332	C	G	0	88	0	0	0	0	0	88
KE721557	3722386	G	T	0	0	31	0	0	0	0	31
KE721557	3723559	C	A	1	33	0	0	0	0	2	34
KE721557	3728053	A	G	137	0	0	0	0	0	0	137
KE721557	3738734	C	A	1	78	0	0	0	0	1	79
KE721557	3739344	C	N	0	15	0	0	0	0	0	15
KE721557	3761357	A	T	159	0	0	0	0	0	0	159
KE721557	3761387	C	N	0	59	0	0	0	0	0	59
KE721557	3761388	T	N	0	0	0	58	0	0	0	58
KE721557	3761389	G	N	0	0	59	0	0	0	0	59
KE721557	3761390	A	N	58	0	0	0	0	0	0	58
KE721557	3772472	T	G	0	0	0	75	0	0	0	75
KE721557	3772479	T	A	0	0	0	73	0	0	0	73
KE721557	3775517	C	T	0	26	0	0	0	0	0	26
KE721557	3775521	C	T	0	24	0	0	0	0	0	24
KE721557	3777971	G	T	0	0	31	4	0	1	11	35
KE721557	3779148	T	A	0	0	0	108	0	0	0	108
KE721557	3803719	G	T	0	0	105	0	0	0	0	105
KE721557	3803729	C	A	0	101	0	0	0	0	0	101
KE721557	3803756	A	N	75	0	0	0	0	0	0	75
KE721557	3803757	A	N	74	0	0	0	0	0	0	74
KE721557	3803758	A	N	76	0	0	0	0	0	0	76
KE721557	3803759	G	N	0	0	75	0	0	0	0	75
KE721557	3803760	C	N	0	79	0	0	0	0	0	79
KE721557	3803761	A	N	108	0	0	0	0	0	0	108
KE721557	3803959	C	T	0	118	0	0	0	0	0	118
KE721557	3807002	T	A	0	0	0	159	0	0	0	159
KE721557	3807021	C	A	1	153	0	0	0	0	0	154
KE721557	3812457	G	C	0	0	123	0	0	0	0	123
KE721557	3812459	A	T	92	0	0	0	0	0	0	92
KE721557	3812538	G	T	0	0	84	0	0	0	0	84
KE721557	3821023	T	G	0	0	0	45	0	0	0	45
KE721557	3825752	A	C	28	0	0	0	0	0	0	28
KE721557	3825757	G	A	0	0	25	0	0	0	0	25
KE721557	3832108	A	C	96	0	0	0	0	0	0	96
KE721557	3832115	T	N	0	0	0	57	0	0	0	57
KE721557	3832116	A	N	55	0	0	0	0	0	0	55
KE721557	3832117	G	N	0	0	55	0	0	0	0	55
KE721557	3856651	G	C	0	0	67	0	0	0	0	67
KE721557	3856656	T	C	0	0	0	65	0	0	0	65
KE721557	3864329	A	G	18	0	0	0	0	0	0	18
KE721557	3864331	C	G	0	19	0	0	0	0	0	19
KE721557	3870912	C	A	0	52	0	0	0	0	0	52
KE721557	3895107	T	G	0	0	0	71	0	0	0	71
KE721557	3898769	A	T	125	0	0	0	0	0	0	125
KE721557	3898786	A	N	100	0	0	0	0	0	0	100
KE721557	3898787	T	N	0	0	0	98	0	0	0	98
KE721557	3898788	G	N	0	0	93	0	0	0	0	93
KE721557	3898798	T	N	0	0	0	20	0	0	0	20
KE721557	3898799	G	N	0	0	20	0	0	0	0	20
KE721557	3898800	C	N	0	20	0	0	0	0	0	20
KE721557	3898801	T	N	0	0	0	20	0	0	0	20
KE721557	3898802	T	N	0	0	0	20	0	0	0	20
KE721557	3898803	T	N	0	0	0	20	0	0	0	20
KE721557	3898804	A	N	20	0	0	0	0	0	0	20
KE721557	3898815	A	N	28	0	0	0	0	0	0	28
KE721557	3898816	T	N	0	0	0	102	0	0	0	102
KE721557	3900886	G	N	0	0	15	0	0	0	0	15
KE721557	3900887	C	N	0	15	0	0	0	0	0	15
KE721557	3900888	T	N	0	0	0	15	0	0	0	15
KE721557	3900889	T	N	0	0	0	15	0	0	0	15
KE721557	3900890	G	N	0	0	14	0	0	0	0	14
KE721557	3900891	A	N	14	0	0	0	0	0	0	14
KE721557	3900892	T	N	0	0	0	14	0	0	0	14
KE721557	3900893	T	N	0	0	0	15	0	0	0	15
KE721557	3900894	C	N	0	15	0	0	0	0	0	15
KE721557	3900895	T	N	0	0	0	15	0	0	0	15
KE721557	3900897	T	N	0	0	0	21	0	0	0	21
KE721557	3919842	G	C	0	0	85	0	0	0	0	85
KE721557	3919858	G	C	0	0	72	0	0	0	0	72
KE721557	3919864	T	C	0	2	0	57	0	0	3	59
KE721557	3919877	A	G	34	0	0	0	0	0	0	34
KE721557	3919897	T	G	0	0	0	16	0	0	0	16
KE721557	3919899	T	G	0	0	0	13	0	0	0	13
KE721557	3919909	T	G	0	0	0	11	0	0	0	11
KE721557	3919955	T	G	0	0	0	10	0	0	0	10
KE721557	3919965	T	G	0	0	0	40	0	0	0	40
KE721557	3941583	G	A	0	0	33	0	0	0	0	33
KE721557	3979337	G	T	0	0	24	1	0	0	4	25
KE721557	3979722	T	G	0	0	0	27	0	0	0	27
KE721557	3979728	C	A	0	19	0	0	0	0	0	19
KE721557	3979731	T	A	0	0	0	18	0	0	0	18
KE721557	3985227	A	C	136	0	0	0	0	0	0	136
KE721557	3985238	T	G	0	0	0	129	0	0	0	129
KE721557	3997788	G	T	0	0	64	0	0	0	0	64
KE721557	4006573	A	C	53	0	0	0	0	0	0	53
KE721557	4006622	A	C	26	0	0	0	0	0	0	26
KE721557	4007918	A	C	33	0	0	0	0	0	0	33
KE721557	4007973	A	G	44	0	0	0	0	0	0	44
KE721557	4008955	G	A	0	0	37	0	0	0	0	37
KE721557	4008960	C	T	0	40	0	0	0	0	0	40
KE721557	4024535	C	T	0	103	0	0	0	0	0	103
KE721557	4024541	G	C	0	0	105	0	0	0	0	105
KE721557	4030929	A	G	56	0	0	0	0	0	0	56
KE721557	4036312	T	G	0	0	0	149	0	0	0	149
KE721557	4055989	C	T	0	163	0	0	0	0	0	163
KE721557	4056013	T	C	0	1	0	132	0	0	0	133
KE721557	4056780	C	A	0	36	0	0	0	0	0	36
KE721557	4056785	C	A	0	30	0	0	0	0	0	30
KE721557	4060896	G	T	0	0	35	0	0	0	0	35
KE721557	4064531	T	C	0	0	0	46	0	0	0	46
KE721557	4093768	A	T	129	0	0	0	0	0	0	129
KE721557	4094451	A	C	92	0	0	0	0	0	0	92
KE721557	4118628	C	T	0	95	0	0	0	0	0	95
KE721557	4135615	A	C	48	0	0	0	0	0	0	48
KE721557	4139925	G	A	1	0	127	0	0	0	0	128
KE721557	4142914	A	T	35	0	0	0	0	0	0	35
KE721557	4146247	C	A	0	46	0	0	0	0	0	46
KE721557	4146252	G	T	0	0	44	0	0	0	0	44
KE721557	4146302	T	N	0	0	0	37	0	0	0	37
KE721557	4157072	C	T	0	79	0	0	0	0	0	79
KE721557	4172779	G	A	0	0	90	0	0	0	0	90
KE721557	4172783	A	C	71	0	0	0	0	0	0	71
KE721557	4175595	A	N	39	0	0	0	0	0	0	39
KE721557	4175596	A	N	39	0	0	0	0	0	0	39
KE721557	4175597	A	N	37	0	0	0	0	0	0	37
KE721557	4175598	T	N	0	0	0	40	0	0	0	40
KE721557	4178083	G	T	0	0	124	0	0	0	0	124
KE721557	4178425	C	A	0	111	0	0	0	0	0	111
KE721557	4178441	G	T	0	0	108	1	0	0	0	109
KE721557	4178451	G	T	0	0	114	1	0	0	0	115
KE721557	4184927	C	A	0	127	0	0	0	0	0	127
KE721557	4187905	T	G	0	0	0	122	0	0	0	122
KE721557	4187928	A	G	90	0	0	0	0	0	0	90
KE721557	4193556	G	A	0	0	61	0	0	0	0	61
KE721557	4198516	T	A	0	0	0	131	0	0	0	131
KE721557	4198519	G	T	0	0	130	0	0	0	0	130
KE721557	4198539	A	N	69	0	0	0	0	0	0	69
KE721557	4212697	T	A	0	0	0	90	0	0	0	90
KE721557	4214746	A	G	20	0	0	0	0	0	0	20
KE721557	4216907	A	T	122	0	0	0	0	0	0	122
KE721557	4232798	C	T	0	23	0	0	0	0	0	23
KE721557	4246881	A	G	117	0	1	0	0	0	0	118
KE721557	4246890	G	A	1	0	127	0	0	0	0	128
KE721557	4252174	A	T	126	0	0	0	0	0	0	126
KE721557	4252207	G	N	0	0	23	0	0	0	0	23
KE721557	4252208	A	N	21	0	0	0	0	0	0	21
KE721557	4252237	G	N	0	0	103	0	0	0	0	103
KE721557	4263924	G	C	0	0	103	0	0	0	0	103
KE721557	4269325	T	G	0	0	0	81	0	0	0	81
KE721557	4269546	G	N	0	0	51	0	0	0	0	51
KE721557	4277626	A	T	32	0	0	0	0	0	0	32
KE721557	4277680	A	T	35	0	0	0	0	0	0	35
KE721557	4279689	T	G	0	0	1	158	0	0	0	159
KE721557	4280595	A	C	146	0	0	0	0	0	0	146
KE721557	4280607	A	C	134	0	0	0	0	0	0	134
KE721557	4292148	T	C	0	0	0	68	0	0	0	68
KE721557	4292167	A	N	58	0	0	0	0	0	0	58
KE721557	4292168	G	N	0	0	57	0	0	0	0	57
KE721557	4292169	G	N	0	0	58	0	0	0	0	58
KE721557	4292170	A	N	54	0	0	0	0	0	0	54
KE721557	4292172	A	N	36	0	0	0	0	0	0	36
KE721557	4292189	A	N	17	0	0	0	0	0	0	17
KE721557	4292190	A	N	17	0	0	0	0	0	0	17
KE721557	4292191	A	N	16	0	0	0	0	0	0	16
KE721557	4292192	G	N	0	0	15	0	0	0	0	15
KE721557	4292193	C	N	0	15	0	0	0	0	0	15
KE721557	4292194	C	N	0	16	0	0	0	0	0	16
KE721557	4292197	C	N	0	62	0	0	0	0	0	62
KE721557	4298312	G	N	0	0	79	0	0	0	0	79
KE721557	4298327	G	N	0	0	33	0	0	0	0	33
KE721557	4298328	A	N	30	0	0	0	0	0	0	30
KE721557	4298329	G	N	0	0	32	0	0	0	0	32
KE721557	4298330	T	N	0	0	0	31	0	0	0	31
KE721557	4298331	C	N	0	32	0	0	0	0	0	32
KE721557	4298332	T	N	0	0	0	31	0	0	0	31
KE721557	4298333	C	N	0	32	0	0	0	0	0	32
KE721557	4298341	T	N	0	0	0	69	0	0	0	69
KE721557	4298342	T	N	0	0	0	77	0	0	0	77
KE721557	4300198	A	T	59	0	0	0	0	0	0	59
KE721557	4302011	G	T	0	0	118	0	0	0	0	118
KE721557	4302026	C	A	0	84	0	0	0	0	0	84
KE721557	4302038	C	N	0	12	0	0	0	0	0	12
KE721557	4302473	A	G	53	0	0	0	0	0	0	53
KE721557	4302477	T	A	0	0	0	54	0	0	0	54
KE721557	4303722	C	G	0	80	0	0	0	0	0	80
KE721557	4307517	G	C	0	0	39	0	0	0	0	39
KE721557	4307537	G	C	0	0	59	0	0	0	0	59
KE721557	4307549	T	C	0	0	0	68	0	0	0	68
KE721557	4308383	G	A	0	0	16	0	0	0	0	16
KE721557	4308418	C	T	0	77	0	1	0	0	1	78
KE721557	4338186	T	N	0	0	0	62	0	0	0	62
KE721557	4339056	C	N	0	14	0	0	0	0	0	14
KE721557	4343904	T	A	12	0	0	83	0	0	12	95
KE721557	4348187	T	G	0	0	0	31	0	0	0	31
KE721557	4348189	A	C	29	0	0	0	0	0	0	29
KE721557	4348194	T	C	0	0	0	33	0	0	0	33
KE721557	4348858	C	A	0	40	0	0	0	0	0	40
KE721557	4350556	C	A	0	52	0	0	0	0	0	52
KE721557	4350572	A	T	35	0	0	0	0	0	0	35
KE721557	4350582	C	A	0	22	0	0	0	0	0	22
KE721557	4350632	T	C	0	0	0	41	0	0	0	41
KE721557	4357902	T	A	0	0	0	55	0	0	0	55
KE721557	4368175	C	T	0	37	0	0	0	0	0	37
KE721557	4368182	A	T	28	0	0	0	0	0	0	28
KE721557	4373424	C	A	0	28	0	0	0	0	0	28
KE721557	4373428	C	A	0	25	0	0	0	0	0	25
KE721557	4376652	G	C	0	0	63	0	0	0	0	63
KE721557	4378565	C	A	0	75	0	0	0	0	0	75
KE721557	4386507	T	C	0	3	0	70	0	0	4	73
KE721557	4409719	A	N	71	0	0	0	0	0	0	71
KE721557	4409720	A	N	68	0	0	0	0	0	0	68
KE721557	4409721	C	N	0	67	0	0	0	0	0	67
KE721557	4409731	A	N	20	0	0	0	0	0	0	20
KE721557	4409732	T	N	0	0	0	20	0	0	0	20
KE721557	4409733	A	N	20	0	0	0	0	0	0	20
KE721557	4409735	T	N	0	0	0	20	0	0	0	20
KE721557	4409736	T	N	0	0	0	19	0	0	0	19
KE721557	4409737	A	N	20	0	0	0	0	0	0	20
KE721557	4409738	C	N	0	20	0	0	0	0	0	20
KE721557	4409739	A	N	20	0	0	0	0	0	0	20
KE721557	4409740	T	N	0	0	0	20	0	0	0	20
KE721557	4409741	T	N	0	0	0	20	0	0	0	20
KE721557	4416143	G	C	0	0	47	0	0	0	0	47
KE721557	4416168	A	G	24	0	3	0	0	0	11	27
KE721557	4425645	A	C	22	2	0	0	0	0	8	24
KE721557	4439886	C	G	2	118	0	0	0	0	0	120
KE721557	4439897	T	C	0	0	0	145	0	0	0	145
KE721557	4444873	G	N	0	0	16	0	0	0	0	16
KE721557	4451456	T	A	0	0	0	127	0	0	0	127
KE721557	4451458	T	G	0	0	0	123	0	0	0	123
KE721557	4467777	G	A	0	0	20	0	0	0	0	20
KE721557	4467780	A	G	18	0	0	0	0	0	0	18
KE721557	4467785	C	T	0	20	0	0	0	0	0	20
KE721557	4467787	C	A	0	17	0	0	0	0	0	17
KE721557	4467791	G	A	0	0	19	0	0	0	0	19
KE721557	4467792	A	G	18	0	0	0	0	0	0	18
KE721557	4481116	A	C	80	0	0	0	0	0	0	80
KE721557	4481117	A	T	74	0	0	0	0	0	0	74
KE721557	4489753	A	T	80	0	0	0	0	0	0	80
KE721557	4489754	A	G	82	0	0	0	0	0	0	82
KE721557	4490832	G	A	0	0	99	0	0	0	0	99
KE721557	4490883	T	A	0	0	0	88	0	0	0	88
KE721557	4523594	A	G	102	0	0	0	0	0	0	102
KE721557	4523597	G	T	0	0	98	0	0	0	0	98
KE721557	4523620	G	N	0	0	71	0	0	0	0	71
KE721557	4523650	T	N	0	0	0	70	0	0	0	70
KE721557	4532127	T	A	1	0	0	20	0	0	4	21
KE721557	4532153	C	G	0	30	0	0	0	0	0	30
KE721557	4534847	T	G	0	0	1	9	0	0	10	10
KE721557	4536365	G	C	0	0	33	0	0	0	0	33
KE721557	4540642	C	T	0	75	0	0	0	0	0	75
KE721557	4540644	G	A	0	0	75	0	0	0	0	75
KE721557	4540698	A	N	63	0	0	0	0	0	0	63
KE721557	4540699	C	N	0	64	0	0	0	0	0	64
KE721557	4540700	A	N	64	0	0	0	0	0	0	64
KE721557	4569323	C	A	0	60	0	0	0	0	0	60
KE721557	4569352	G	N	0	0	38	0	0	0	0	38
KE721557	4569353	T	N	0	0	0	35	0	0	0	35
KE721557	4569354	G	N	0	0	37	0	0	0	0	37
KE721557	4569651	A	G	31	0	0	0	0	0	0	31
KE721557	4578184	G	C	0	0	45	0	0	0	0	45
KE721557	4578185	G	T	0	0	42	0	0	0	0	42
KE721557	4591161	A	T	100	0	0	0	0	0	0	100
KE721557	4602745	A	N	75	0	0	0	0	0	0	75
KE721557	4603197	A	N	73	0	0	0	0	0	0	73
KE721557	4620484	T	N	0	0	0	26	0	0	0	26
KE721557	4639434	C	T	0	32	0	0	0	0	0	32
KE721557	4639436	A	T	34	0	0	0	0	0	0	34
KE721557	4647376	C	T	0	87	0	0	0	0	0	87
KE721557	4647388	A	T	73	0	0	0	0	0	0	73
KE721557	4650219	A	G	115	0	0	0	0	0	0	115
KE721557	4657624	C	T	0	130	0	0	0	0	0	130
KE721557	4657634	G	T	0	0	120	0	0	0	0	120
KE721557	4657648	A	G	125	0	0	0	0	0	0	125
KE721557	4671129	G	T	0	0	15	0	0	0	0	15
KE721557	4671148	T	A	0	0	0	18	0	0	0	18
KE721557	4671162	G	T	0	0	21	0	0	0	0	21
KE721557	4671199	G	A	0	0	30	0	0	0	0	30
KE721557	4673824	T	A	0	0	0	35	0	0	0	35
KE721557	4677222	G	T	0	0	100	0	0	0	0	100
KE721557	4680026	G	N	0	0	75	0	0	0	0	75
KE721557	4692558	T	N	0	0	0	73	0	0	0	73
KE721557	4716860	A	G	14	0	0	0	0	0	0	14
KE721557	4716869	A	T	43	0	0	0	0	0	0	43
KE721557	4717108	G	A	1	0	89	0	0	0	1	90
KE721557	4735788	G	A	0	0	92	0	0	0	0	92
KE721557	4735798	A	T	82	0	0	2	0	0	2	84
KE721557	4736242	G	T	0	0	36	0	0	0	0	36
KE721557	4736245	G	T	0	0	35	0	0	0	0	35
KE721557	4736287	A	G	9	0	1	0	0	0	10	10
KE721557	4737250	G	N	0	0	79	0	0	0	0	79
KE721557	4785992	T	N	0	0	0	89	0	0	0	89
KE721557	4790798	A	G	42	0	0	0	0	0	0	42
KE721557	4790876	C	A	0	37	0	0	0	0	0	37
KE721557	4793034	T	G	0	0	0	39	0	0	0	39
KE721557	4793036	C	T	0	43	0	0	0	0	0	43
KE721557	4800739	G	C	0	0	32	0	0	0	0	32
KE721557	4805664	A	T	32	0	0	0	0	0	0	32
KE721557	4811980	G	T	0	0	110	1	0	0	0	111
KE721557	4815049	A	G	41	0	0	0	0	0	0	41
KE721557	4815929	G	T	0	0	49	0	0	0	0	49
KE721557	4827565	G	T	0	0	35	0	0	0	0	35
KE721557	4832794	G	A	0	0	134	0	0	0	0	134
KE721557	4832797	C	T	0	140	0	0	0	0	0	140
KE721557	4841422	C	N	0	97	0	0	0	0	0	97
KE721557	4884037	A	N	116	0	0	0	0	0	0	116
KE721557	4892773	G	A	0	0	16	0	0	0	0	16
KE721557	4892898	A	C	19	0	0	0	0	0	0	19
KE721557	4899231	T	C	0	0	1	79	0	0	0	80
KE721557	4899235	T	G	0	0	0	89	0	0	0	89
KE721557	4902760	C	A	0	104	0	0	0	0	0	104
KE721557	4933747	T	C	0	0	0	42	0	0	0	42
KE721557	4933749	A	G	43	0	0	0	0	0	0	43
KE721557	4933750	A	C	43	0	0	0	0	0	0	43
KE721557	4933751	C	A	0	42	0	0	0	0	0	42
KE721557	4933861	C	A	0	41	0	0	0	0	0	41
KE721557	4933863	T	A	0	0	0	41	0	0	0	41
KE721557	4945859	A	T	129	0	0	0	0	0	0	129
KE721557	4945863	G	A	0	0	119	0	0	0	0	119
KE721557	4945917	G	N	0	0	22	0	0	0	0	22
KE721557	4945918	T	N	0	0	0	20	0	0	0	20
KE721557	4945919	C	N	0	22	0	0	0	0	0	22
KE721557	4945920	T	N	0	0	0	22	0	0	0	22
KE721557	4951249	G	A	0	0	45	0	0	0	0	45
KE721557	4984583	C	A	0	105	0	0	0	0	0	105
KE721557	4984615	C	N	0	13	0	0	0	0	0	13
KE721557	4984616	T	N	0	0	0	13	0	0	0	13
KE721557	4984617	G	N	0	0	12	0	0	0	0	12
KE721557	4984636	G	N	0	0	13	0	0	0	0	13
KE721557	4984638	G	N	0	0	64	0	0	0	0	64
KE721557	4984639	T	N	0	0	0	66	0	0	0	66
KE721557	4988866	T	A	0	0	0	29	0	0	0	29
KE721557	4988867	G	A	0	0	27	0	0	0	0	27
[truncated: 980,607 more rows]
