# Supplementary material for: Comparative analysis of corrected tiger genome provides clues to its neuronal evolution
Source: Sci Rep. 2019 Dec 5;9:18459. doi: 10.1038/s41598-019-54838-z (PMC6895189; doi:10.1038/s41598-019-54838-z)
Supplement: Supplementary file 3 — Supplementary Data Sheet 2 [file 41598_2019_54838_MOESM3_ESM.csv]

Annotation	CDS_length	#Codon_change	#Non-syn_change	#Syn_change	#Nucleotide_change	Positions
ENSPTIT00000013716_ENSPTIG00000010767	768	0	0	0	0	-
ENSPTIT00000022331_ENSPTIG00000015937	1494	0	0	0	0	-
ENSPTIT00000009419_ENSPTIG00000007760	1125	1	1	0	1	94
ENSPTIT00000016551_ENSPTIG00000012554	1554	0	0	0	0	-
ENSPTIT00000009543_ENSPTIG00000007877	660	2	1	1	2	29;39
ENSPTIT00000019027_ENSPTIG00000014177	585	0	0	0	0	-
ENSPTIT00000030407_ENSPTIG00000021488	5184	0	0	0	0	-
ENSPTIT00000029106_ENSPTIG00000020655	1926	3	3	0	3	1448;1450;1888
ENSPTIT00000007545_ENSPTIG00000006412	825	0	0	0	0	-
ENSPTIT00000025454_ENSPTIG00000018348	1854	0	0	0	0	-
ENSPTIT00000022775_ENSPTIG00000016606	2712	0	0	0	0	-
ENSPTIT00000023488_ENSPTIG00000017067	717	0	0	0	0	-
ENSPTIT00000028434_ENSPTIG00000020236	687	0	0	0	0	-
ENSPTIT00000002477_ENSPTIG00000002293	945	0	0	0	0	-
ENSPTIT00000013796_ENSPTIG00000010821	210	0	0	0	0	-
ENSPTIT00000031411_ENSPTIG00000022116	2190	0	0	0	0	-
ENSPTIT00000008590_ENSPTIG00000007231	2406	1	0	1	1	2106
ENSPTIT00000011801_ENSPTIG00000009353	4461	1	1	0	1	1057
ENSPTIT00000010847_ENSPTIG00000008767	2451	0	0	0	0	-
ENSPTIT00000013477_ENSPTIG00000010595	933	0	0	0	0	-
ENSPTIT00000017188_ENSPTIG00000012923	1221	1	1	0	1	959
ENSPTIT00000008839_ENSPTIG00000007377	1134	0	0	0	0	-
ENSPTIT00000002300_ENSPTIG00000002065	777	0	0	0	0	-
ENSPTIT00000008072_ENSPTIG00000006592	7788	1	1	0	1	79
ENSPTIT00000026116_ENSPTIG00000018788	390	0	0	0	0	-
ENSPTIT00000015056_ENSPTIG00000011600	345	0	0	0	0	-
ENSPTIT00000007643_ENSPTIG00000006569	417	0	0	0	0	-
ENSPTIT00000007229_ENSPTIG00000006268	948	0	0	0	0	-
ENSPTIT00000015926_ENSPTIG00000012159	1554	0	0	0	0	-
ENSPTIT00000030301_ENSPTIG00000021419	882	0	0	0	0	-
ENSPTIT00000006448_ENSPTIG00000005704	558	0	0	0	0	-
ENSPTIT00000030816_ENSPTIG00000021737	399	0	0	0	0	-
ENSPTIT00000007141_ENSPTIG00000006031	1245	0	0	0	0	-
ENSPTIT00000019925_ENSPTIG00000014764	546	0	0	0	0	-
ENSPTIT00000020632_ENSPTIG00000015210	2874	0	0	0	0	-
ENSPTIT00000030748_ENSPTIG00000021699	306	0	0	0	0	-
ENSPTIT00000022112_ENSPTIG00000016183	1167	1	1	0	1	103
ENSPTIT00000023473_ENSPTIG00000017058	705	0	0	0	0	-
ENSPTIT00000026990_ENSPTIG00000019323	657	2	1	1	2	30;34
ENSPTIT00000006856_ENSPTIG00000005956	2151	0	0	0	0	-
ENSPTIT00000023408_ENSPTIG00000016522	900	0	0	0	0	-
ENSPTIT00000002694_ENSPTIG00000001592	7737	0	0	0	0	-
ENSPTIT00000022918_ENSPTIG00000016695	1497	0	0	0	0	-
ENSPTIT00000006596_ENSPTIG00000005779	1908	0	0	0	0	-
ENSPTIT00000014266_ENSPTIG00000011095	1908	0	0	0	0	-
ENSPTIT00000011954_ENSPTIG00000009548	522	0	0	0	0	-
ENSPTIT00000016587_ENSPTIG00000012539	1833	2	0	0	2	248;585
ENSPTIT00000019211_ENSPTIG00000014297	1794	0	0	0	0	-
ENSPTIT00000000261_ENSPTIG00000000278	957	0	0	0	0	-
ENSPTIT00000009386_ENSPTIG00000007777	309	0	0	0	0	-
ENSPTIT00000022296_ENSPTIG00000016281	1596	0	0	0	0	-
ENSPTIT00000018885_ENSPTIG00000014032	693	0	0	0	0	-
ENSPTIT00000030181_ENSPTIG00000021329	1566	0	0	0	0	-
ENSPTIT00000000444_ENSPTIG00000000434	762	0	0	0	0	-
ENSPTIT00000026726_ENSPTIG00000019174	345	0	0	0	0	-
ENSPTIT00000005531_ENSPTIG00000004524	2970	0	0	0	0	-
ENSPTIT00000023685_ENSPTIG00000017179	531	0	0	0	0	-
ENSPTIT00000013471_ENSPTIG00000010582	1233	4	4	0	4	466;470;592;595
ENSPTIT00000026590_ENSPTIG00000019044	11388	0	0	0	0	-
ENSPTIT00000021014_ENSPTIG00000015445	312	0	0	0	0	-
ENSPTIT00000031038_ENSPTIG00000021878	963	0	0	0	0	-
ENSPTIT00000016334_ENSPTIG00000012432	354	0	0	0	0	-
ENSPTIT00000024659_ENSPTIG00000017811	1834	0	0	0	0	-
ENSPTIT00000017145_ENSPTIG00000012896	1299	0	0	0	0	-
ENSPTIT00000027228_ENSPTIG00000019477	837	0	0	0	0	-
ENSPTIT00000009497_ENSPTIG00000007856	1536	0	0	0	0	-
ENSPTIT00000018487_ENSPTIG00000013778	1641	0	0	0	0	-
ENSPTIT00000008047_ENSPTIG00000006855	186	0	0	0	0	-
ENSPTIT00000006026_ENSPTIG00000005395	1146	0	0	0	0	-
ENSPTIT00000030930_ENSPTIG00000021806	600	0	0	0	0	-
ENSPTIT00000004370_ENSPTIG00000003671	5967	4	3	1	4	441;445;449;1752
ENSPTIT00000018338_ENSPTIG00000013719	3147	1	1	0	1	2389
ENSPTIT00000029070_ENSPTIG00000020557	2898	0	0	0	0	-
ENSPTIT00000011885_ENSPTIG00000009444	1554	0	0	0	0	-
ENSPTIT00000026214_ENSPTIG00000018850	543	0	0	0	0	-
ENSPTIT00000019981_ENSPTIG00000014801	1200	2	1	1	2	632;636
ENSPTIT00000018891_ENSPTIG00000014026	1104	0	0	0	0	-
ENSPTIT00000019569_ENSPTIG00000014479	1101	2	0	2	2	363;1074
ENSPTIT00000008006_ENSPTIG00000006826	405	0	0	0	0	-
ENSPTIT00000010283_ENSPTIG00000008381	918	0	0	0	0	-
ENSPTIT00000016279_ENSPTIG00000012394	672	0	0	0	0	-
ENSPTIT00000010592_ENSPTIG00000008479	585	0	0	0	0	-
ENSPTIT00000027032_ENSPTIG00000019115	1770	4	3	1	5	167;168;519;522;523
ENSPTIT00000018793_ENSPTIG00000014031	600	0	0	0	0	-
ENSPTIT00000015613_ENSPTIG00000011938	1146	0	0	0	0	-
ENSPTIT00000016449_ENSPTIG00000012500	306	1	1	0	2	199;201
ENSPTIT00000030126_ENSPTIG00000021301	1371	0	0	0	0	-
ENSPTIT00000019604_ENSPTIG00000014539	1596	0	0	0	0	-
ENSPTIT00000022332_ENSPTIG00000016321	771	0	0	0	0	-
ENSPTIT00000013298_ENSPTIG00000010407	1341	0	0	0	0	-
ENSPTIT00000015404_ENSPTIG00000011832	3699	0	0	0	0	-
ENSPTIT00000016831_ENSPTIG00000012690	3957	0	0	0	0	-
ENSPTIT00000028565_ENSPTIG00000020304	930	0	0	0	0	-
ENSPTIT00000008444_ENSPTIG00000007031	3927	0	0	0	0	-
ENSPTIT00000027913_ENSPTIG00000019907	2520	2	1	1	2	1656;1658
ENSPTIT00000008558_ENSPTIG00000007196	1191	1	1	0	1	463
ENSPTIT00000022642_ENSPTIG00000016531	678	0	0	0	0	-
ENSPTIT00000022095_ENSPTIG00000016173	1833	2	2	0	2	706;711
ENSPTIT00000026641_ENSPTIG00000019110	819	0	0	0	0	-
ENSPTIT00000018927_ENSPTIG00000014068	1356	0	0	0	0	-
ENSPTIT00000028079_ENSPTIG00000020015	1299	0	0	0	0	-
ENSPTIT00000000369_ENSPTIG00000000179	2928	2	1	1	2	294;295
ENSPTIT00000022740_ENSPTIG00000016555	3990	0	0	0	0	-
ENSPTIT00000026217_ENSPTIG00000018839	2547	0	0	0	0	-
ENSPTIT00000013435_ENSPTIG00000010507	3276	0	0	0	0	-
ENSPTIT00000023524_ENSPTIG00000017091	1119	0	0	0	0	-
ENSPTIT00000022305_ENSPTIG00000016309	1497	1	1	0	1	899
ENSPTIT00000016096_ENSPTIG00000012291	651	0	0	0	0	-
ENSPTIT00000002828_ENSPTIG00000002553	435	0	0	0	0	-
ENSPTIT00000018946_ENSPTIG00000014123	426	0	0	0	0	-
ENSPTIT00000027466_ENSPTIG00000019629	1176	0	0	0	0	-
ENSPTIT00000022137_ENSPTIG00000016191	465	0	0	0	0	-
ENSPTIT00000007446_ENSPTIG00000006315	1860	0	0	0	0	-
ENSPTIT00000004811_ENSPTIG00000004267	1323	0	0	0	0	-
ENSPTIT00000015035_ENSPTIG00000011482	807	4	4	0	4	629;631;640;644
ENSPTIT00000030446_ENSPTIG00000021515	255	0	0	0	0	-
ENSPTIT00000008049_ENSPTIG00000006851	939	4	4	0	4	236;245;824;827
ENSPTIT00000004499_ENSPTIG00000003598	2403	0	0	0	0	-
ENSPTIT00000007792_ENSPTIG00000006672	447	0	0	0	0	-
ENSPTIT00000026351_ENSPTIG00000018924	618	2	0	2	2	129;135
ENSPTIT00000009639_ENSPTIG00000007944	984	2	1	1	2	339;342
ENSPTIT00000013336_ENSPTIG00000010500	936	0	0	0	0	-
ENSPTIT00000005135_ENSPTIG00000004657	2502	0	0	0	0	-
ENSPTIT00000005434_ENSPTIG00000004799	2235	0	0	0	0	-
ENSPTIT00000001152_ENSPTIG00000000863	1860	1	1	0	2	982;983
ENSPTIT00000029606_ENSPTIG00000020978	2652	0	0	0	0	-
ENSPTIT00000030180_ENSPTIG00000021336	1896	0	0	0	0	-
ENSPTIT00000007440_ENSPTIG00000006416	528	0	0	0	0	-
ENSPTIT00000004945_ENSPTIG00000004193	630	0	0	0	0	-
ENSPTIT00000025176_ENSPTIG00000018161	2034	0	0	0	0	-
ENSPTIT00000006001_ENSPTIG00000005365	2661	0	0	0	0	-
ENSPTIT00000016519_ENSPTIG00000012353	2025	0	0	0	0	-
ENSPTIT00000005225_ENSPTIG00000004723	441	0	0	0	0	-
ENSPTIT00000002208_ENSPTIG00000001830	210	0	0	0	0	-
ENSPTIT00000012993_ENSPTIG00000010168	2598	1	1	0	1	1408
ENSPTIT00000007235_ENSPTIG00000006221	1821	0	0	0	0	-
ENSPTIT00000017935_ENSPTIG00000013308	1545	0	0	0	0	-
ENSPTIT00000025021_ENSPTIG00000018067	837	0	0	0	0	-
ENSPTIT00000003020_ENSPTIG00000002783	1026	0	0	0	0	-
ENSPTIT00000001582_ENSPTIG00000001452	894	0	0	0	0	-
ENSPTIT00000014464_ENSPTIG00000011230	1185	0	0	0	0	-
ENSPTIT00000019345_ENSPTIG00000014326	1263	2	2	0	2	5;9
ENSPTIT00000008718_ENSPTIG00000007329	810	0	0	0	0	-
ENSPTIT00000017020_ENSPTIG00000012741	2121	6	5	1	6	304;314;956;1315;1719;1741
ENSPTIT00000025968_ENSPTIG00000018697	681	0	0	0	0	-
ENSPTIT00000010985_ENSPTIG00000008870	1176	2	2	0	2	934;1028
ENSPTIT00000026140_ENSPTIG00000018812	249	0	0	0	0	-
ENSPTIT00000022774_ENSPTIG00000016610	381	0	0	0	0	-
ENSPTIT00000005197_ENSPTIG00000004709	1908	0	0	0	0	-
ENSPTIT00000018329_ENSPTIG00000013732	825	0	0	0	0	-
ENSPTIT00000028790_ENSPTIG00000020451	2328	0	0	0	0	-
ENSPTIT00000014049_ENSPTIG00000010935	546	0	0	0	0	-
ENSPTIT00000020095_ENSPTIG00000014854	2127	0	0	0	0	-
ENSPTIT00000027126_ENSPTIG00000019417	480	2	1	1	2	443;447
ENSPTIT00000003944_ENSPTIG00000003600	1029	0	0	0	0	-
ENSPTIT00000001980_ENSPTIG00000001212	4674	0	0	0	0	-
ENSPTIT00000029310_ENSPTIG00000020783	969	0	0	0	0	-
ENSPTIT00000025005_ENSPTIG00000018066	948	0	0	0	0	-
ENSPTIT00000029304_ENSPTIG00000020783	948	1	0	1	1	69
ENSPTIT00000018242_ENSPTIG00000013664	1269	0	0	0	0	-
ENSPTIT00000031368_ENSPTIG00000022094	1239	1	1	0	2	779;780
ENSPTIT00000020751_ENSPTIG00000015287	633	0	0	0	0	-
ENSPTIT00000021113_ENSPTIG00000015392	2706	0	0	0	0	-
ENSPTIT00000013724_ENSPTIG00000010770	2328	0	0	0	0	-
ENSPTIT00000023784_ENSPTIG00000017253	399	0	0	0	0	-
ENSPTIT00000003038_ENSPTIG00000002806	546	0	0	0	0	-
ENSPTIT00000027781_ENSPTIG00000019800	306	0	0	0	0	-
ENSPTIT00000018101_ENSPTIG00000013527	1071	2	1	1	2	285;773
ENSPTIT00000024628_ENSPTIG00000017750	3438	1	1	0	1	1118
ENSPTIT00000020241_ENSPTIG00000014874	2634	2	1	1	2	81;83
ENSPTIT00000015504_ENSPTIG00000011906	348	0	0	0	0	-
ENSPTIT00000012839_ENSPTIG00000010077	5265	7	6	1	7	1061;1269;1274;4180;4187;4892;5177
ENSPTIT00000020624_ENSPTIG00000015206	1164	3	2	1	4	232;277;279;723
ENSPTIT00000012505_ENSPTIG00000009904	1974	0	0	0	0	-
ENSPTIT00000023053_ENSPTIG00000016794	1674	0	0	0	0	-
ENSPTIT00000019169_ENSPTIG00000014264	1953	0	0	0	0	-
ENSPTIT00000016927_ENSPTIG00000012804	1476	0	0	0	0	-
ENSPTIT00000012691_ENSPTIG00000010065	1575	0	0	0	0	-
ENSPTIT00000013487_ENSPTIG00000010580	1086	0	0	0	0	-
ENSPTIT00000017807_ENSPTIG00000013378	726	0	0	0	0	-
ENSPTIT00000028603_ENSPTIG00000020263	6453	0	0	0	0	-
ENSPTIT00000015194_ENSPTIG00000011629	1359	0	0	0	0	-
ENSPTIT00000011469_ENSPTIG00000009184	4434	0	0	0	0	-
ENSPTIT00000025234_ENSPTIG00000018190	1260	1	1	0	1	148
ENSPTIT00000028246_ENSPTIG00000020118	747	0	0	0	0	-
ENSPTIT00000019893_ENSPTIG00000014745	3114	0	0	0	0	-
ENSPTIT00000026677_ENSPTIG00000019078	936	0	0	0	0	-
ENSPTIT00000023536_ENSPTIG00000017010	1782	0	0	0	0	-
ENSPTIT00000000013_ENSPTIG00000000037	2568	1	0	1	1	2556
ENSPTIT00000017332_ENSPTIG00000013064	900	0	0	0	0	-
ENSPTIT00000014369_ENSPTIG00000011185	201	3	3	0	3	26;35;41
ENSPTIT00000029646_ENSPTIG00000021026	213	0	0	0	0	-
ENSPTIT00000022051_ENSPTIG00000016140	216	0	0	0	0	-
ENSPTIT00000002907_ENSPTIG00000002533	1308	0	0	0	0	-
ENSPTIT00000010869_ENSPTIG00000008783	1017	6	0	0	11	926;927;928;929;930;942;943;944;945;954;955
ENSPTIT00000020433_ENSPTIG00000015106	1632	2	2	0	2	851;853
ENSPTIT00000010552_ENSPTIG00000008543	2205	1	0	1	1	36
ENSPTIT00000021549_ENSPTIG00000015773	1191	0	0	0	0	-
ENSPTIT00000016380_ENSPTIG00000012457	558	0	0	0	0	-
ENSPTIT00000022720_ENSPTIG00000016571	282	0	0	0	0	-
ENSPTIT00000012429_ENSPTIG00000009852	1293	0	0	0	0	-
ENSPTIT00000007614_ENSPTIG00000006544	816	0	0	0	0	-
ENSPTIT00000027474_ENSPTIG00000019635	1803	2	1	1	2	775;783
ENSPTIT00000006820_ENSPTIG00000005974	975	0	0	0	0	-
ENSPTIT00000010015_ENSPTIG00000008196	1650	5	4	1	5	556;560;1638;1641;1642
ENSPTIT00000026981_ENSPTIG00000019288	225	0	0	0	0	-
ENSPTIT00000010128_ENSPTIG00000008271	930	0	0	0	0	-
ENSPTIT00000014942_ENSPTIG00000011434	222	0	0	0	0	-
ENSPTIT00000017877_ENSPTIG00000013420	411	0	0	0	0	-
ENSPTIT00000029201_ENSPTIG00000020728	306	0	0	0	0	-
ENSPTIT00000019748_ENSPTIG00000014647	711	0	0	0	0	-
ENSPTIT00000005836_ENSPTIG00000005085	462	0	0	0	0	-
ENSPTIT00000008062_ENSPTIG00000006847	831	0	0	0	0	-
ENSPTIT00000029333_ENSPTIG00000020739	3669	0	0	0	0	-
ENSPTIT00000010799_ENSPTIG00000008744	1518	1	1	0	2	283;284
ENSPTIT00000029624_ENSPTIG00000020995	591	0	0	0	0	-
ENSPTIT00000020228_ENSPTIG00000014885	1368	1	0	0	1	421
ENSPTIT00000006902_ENSPTIG00000006025	954	0	0	0	0	-
ENSPTIT00000016474_ENSPTIG00000012448	3489	0	0	0	0	-
ENSPTIT00000030329_ENSPTIG00000021420	819	0	0	0	0	-
ENSPTIT00000027723_ENSPTIG00000019795	285	0	0	0	0	-
ENSPTIT00000027428_ENSPTIG00000019432	5397	0	0	0	0	-
ENSPTIT00000028036_ENSPTIG00000019985	936	0	0	0	0	-
ENSPTIT00000018959_ENSPTIG00000014103	4674	6	5	1	7	32;37;934;1071;2290;2323;2324
ENSPTIT00000030254_ENSPTIG00000021384	483	0	0	0	0	-
ENSPTIT00000003382_ENSPTIG00000002067	6966	0	0	0	0	-
ENSPTIT00000012687_ENSPTIG00000009712	2151	0	0	0	0	-
ENSPTIT00000008569_ENSPTIG00000007170	2355	1	1	0	1	176
ENSPTIT00000030100_ENSPTIG00000021279	1005	0	0	0	0	-
ENSPTIT00000016433_ENSPTIG00000012199	3057	0	0	0	0	-
ENSPTIT00000028214_ENSPTIG00000019962	3261	1	1	0	1	3192
ENSPTIT00000026364_ENSPTIG00000018933	324	2	1	1	2	90;104
ENSPTIT00000014268_ENSPTIG00000011101	825	0	0	0	0	-
ENSPTIT00000014098_ENSPTIG00000011012	1476	0	0	0	0	-
ENSPTIT00000028614_ENSPTIG00000020337	837	2	2	0	2	105;106
ENSPTIT00000022790_ENSPTIG00000016613	519	0	0	0	0	-
ENSPTIT00000003515_ENSPTIG00000002807	1497	0	0	0	0	-
ENSPTIT00000017400_ENSPTIG00000013036	3018	1	1	0	1	2539
ENSPTIT00000008659_ENSPTIG00000007076	2883	2	2	0	3	2132;2158;2160
ENSPTIT00000004143_ENSPTIG00000003602	3555	4	4	0	4	1564;1567;1877;1880
ENSPTIT00000027460_ENSPTIG00000019579	3399	0	0	0	0	-
ENSPTIT00000022500_ENSPTIG00000016421	375	0	0	0	0	-
ENSPTIT00000010844_ENSPTIG00000008666	1272	0	0	0	0	-
ENSPTIT00000027870_ENSPTIG00000019872	4074	0	0	0	0	-
ENSPTIT00000006885_ENSPTIG00000005994	2004	0	0	0	0	-
ENSPTIT00000015460_ENSPTIG00000011884	1128	0	0	0	0	-
ENSPTIT00000029540_ENSPTIG00000020951	723	0	0	0	0	-
ENSPTIT00000030905_ENSPTIG00000021788	330	0	0	0	0	-
ENSPTIT00000016423_ENSPTIG00000012485	1323	0	0	0	0	-
ENSPTIT00000014160_ENSPTIG00000011007	750	0	0	0	0	-
ENSPTIT00000016100_ENSPTIG00000012137	4260	1	1	0	1	2873
ENSPTIT00000020830_ENSPTIG00000015343	1341	0	0	0	0	-
ENSPTIT00000022471_ENSPTIG00000016373	2472	0	0	0	0	-
ENSPTIT00000030315_ENSPTIG00000021424	948	4	4	0	5	686;687;691;695;698
ENSPTIT00000000814_ENSPTIG00000000720	567	0	0	0	0	-
ENSPTIT00000006492_ENSPTIG00000005730	1035	0	0	0	0	-
ENSPTIT00000016286_ENSPTIG00000012401	588	2	2	0	3	293;487;488
ENSPTIT00000020467_ENSPTIG00000015114	921	0	0	0	0	-
ENSPTIT00000000635_ENSPTIG00000000380	732	0	0	0	0	-
ENSPTIT00000000591_ENSPTIG00000000010	2709	0	0	0	0	-
ENSPTIT00000026051_ENSPTIG00000018685	1356	0	0	0	0	-
ENSPTIT00000028810_ENSPTIG00000020430	1581	3	2	1	4	672;673;1129;1131
ENSPTIT00000019891_ENSPTIG00000014734	2064	1	1	0	1	596
ENSPTIT00000010791_ENSPTIG00000008729	1446	0	0	0	0	-
ENSPTIT00000007757_ENSPTIG00000006643	1164	0	0	0	0	-
ENSPTIT00000006517_ENSPTIG00000005762	390	0	0	0	0	-
ENSPTIT00000016209_ENSPTIG00000012160	1665	0	0	0	0	-
ENSPTIT00000024496_ENSPTIG00000017733	1884	2	2	0	2	119;121
ENSPTIT00000009469_ENSPTIG00000007830	774	0	0	0	0	-
ENSPTIT00000016201_ENSPTIG00000012338	1923	0	0	0	0	-
ENSPTIT00000005365_ENSPTIG00000004865	1431	0	0	0	0	-
ENSPTIT00000019726_ENSPTIG00000014490	1440	0	0	0	0	-
ENSPTIT00000027682_ENSPTIG00000019769	243	0	0	0	0	-
ENSPTIT00000020762_ENSPTIG00000015315	2148	0	0	0	0	-
ENSPTIT00000017819_ENSPTIG00000013371	684	0	0	0	0	-
ENSPTIT00000021676_ENSPTIG00000015855	3237	2	2	0	2	982;1643
ENSPTIT00000010139_ENSPTIG00000008269	429	0	0	0	0	-
ENSPTIT00000014876_ENSPTIG00000011507	1581	0	0	0	0	-
ENSPTIT00000006009_ENSPTIG00000005379	888	0	0	0	0	-
ENSPTIT00000030211_ENSPTIG00000021310	3597	0	0	0	0	-
ENSPTIT00000018156_ENSPTIG00000013607	1347	0	0	0	0	-
ENSPTIT00000027100_ENSPTIG00000019366	570	0	0	0	0	-
ENSPTIT00000019819_ENSPTIG00000014690	1356	0	0	0	0	-
ENSPTIT00000029399_ENSPTIG00000020854	558	0	0	0	0	-
ENSPTIT00000007667_ENSPTIG00000006563	2556	1	1	0	1	1696
ENSPTIT00000024383_ENSPTIG00000017638	2079	0	0	0	0	-
ENSPTIT00000008269_ENSPTIG00000007017	429	0	0	0	0	-
ENSPTIT00000014932_ENSPTIG00000011537	5727	0	0	0	0	-
ENSPTIT00000004990_ENSPTIG00000004535	936	1	0	1	1	801
ENSPTIT00000012170_ENSPTIG00000009701	1926	0	0	0	0	-
ENSPTIT00000023563_ENSPTIG00000017118	1110	0	0	0	0	-
ENSPTIT00000002173_ENSPTIG00000001947	231	0	0	0	0	-
ENSPTIT00000009931_ENSPTIG00000008106	1659	2	1	1	2	1477;1481
ENSPTIT00000011765_ENSPTIG00000009417	660	0	0	0	0	-
ENSPTIT00000023180_ENSPTIG00000016874	678	0	0	0	0	-
ENSPTIT00000031359_ENSPTIG00000022088	1050	0	0	0	0	-
ENSPTIT00000029663_ENSPTIG00000020988	306	0	0	0	0	-
ENSPTIT00000021141_ENSPTIG00000015330	2967	6	3	3	6	1412;1548;1965;1971;2324;2329
ENSPTIT00000006630_ENSPTIG00000005742	1398	0	0	0	0	-
ENSPTIT00000007140_ENSPTIG00000006195	567	0	0	0	0	-
ENSPTIT00000007825_ENSPTIG00000006673	1341	0	0	0	0	-
ENSPTIT00000028412_ENSPTIG00000020221	3087	0	0	0	0	-
ENSPTIT00000030628_ENSPTIG00000021570	7494	2	2	0	2	1661;1663
ENSPTIT00000001360_ENSPTIG00000001244	1119	0	0	0	0	-
ENSPTIT00000019121_ENSPTIG00000014173	2934	0	0	0	0	-
ENSPTIT00000029781_ENSPTIG00000021104	1629	0	0	0	0	-
ENSPTIT00000027738_ENSPTIG00000019785	1578	0	0	0	0	-
ENSPTIT00000031341_ENSPTIG00000022076	579	0	0	0	0	-
ENSPTIT00000002081_ENSPTIG00000001923	804	0	0	0	0	-
ENSPTIT00000024741_ENSPTIG00000017889	1902	2	2	0	2	1184;1187
ENSPTIT00000021387_ENSPTIG00000015683	2850	0	0	0	0	-
ENSPTIT00000024766_ENSPTIG00000017908	1503	0	0	0	0	-
ENSPTIT00000000990_ENSPTIG00000000583	294	0	0	0	0	-
ENSPTIT00000013100_ENSPTIG00000010351	930	1	0	1	1	831
ENSPTIT00000025012_ENSPTIG00000018036	1176	0	0	0	0	-
ENSPTIT00000013617_ENSPTIG00000010468	1911	3	2	1	3	857;965;984
ENSPTIT00000020623_ENSPTIG00000015234	717	0	0	0	0	-
ENSPTIT00000026178_ENSPTIG00000018759	2970	0	0	0	0	-
ENSPTIT00000009164_ENSPTIG00000007607	480	0	0	0	0	-
ENSPTIT00000024469_ENSPTIG00000017711	381	1	1	0	1	17
ENSPTIT00000027513_ENSPTIG00000019661	375	0	0	0	0	-
ENSPTIT00000009398_ENSPTIG00000007750	441	0	0	0	0	-
ENSPTIT00000029710_ENSPTIG00000021049	1269	0	0	0	0	-
ENSPTIT00000028582_ENSPTIG00000020320	906	0	0	0	0	-
ENSPTIT00000015120_ENSPTIG00000011644	1890	0	0	0	0	-
ENSPTIT00000022648_ENSPTIG00000016528	978	0	0	0	0	-
ENSPTIT00000010115_ENSPTIG00000008248	2337	0	0	0	0	-
ENSPTIT00000009545_ENSPTIG00000007867	510	0	0	0	0	-
ENSPTIT00000011048_ENSPTIG00000008876	1251	0	0	0	0	-
ENSPTIT00000014382_ENSPTIG00000011131	3162	0	0	0	0	-
ENSPTIT00000017423_ENSPTIG00000013107	1653	2	1	1	2	1533;1567
ENSPTIT00000018704_ENSPTIG00000013960	1452	1	1	0	1	765
ENSPTIT00000007541_ENSPTIG00000006412	894	0	0	0	0	-
ENSPTIT00000010364_ENSPTIG00000008318	3267	0	0	0	0	-
ENSPTIT00000024512_ENSPTIG00000017731	1125	0	0	0	0	-
ENSPTIT00000026822_ENSPTIG00000019233	1107	3	2	1	3	947;949;984
ENSPTIT00000020813_ENSPTIG00000015350	636	0	0	0	0	-
ENSPTIT00000020124_ENSPTIG00000014866	1962	0	0	0	0	-
ENSPTIT00000011356_ENSPTIG00000009122	1056	0	0	0	0	-
ENSPTIT00000031267_ENSPTIG00000022026	1251	0	0	0	0	-
ENSPTIT00000010214_ENSPTIG00000008329	1161	0	0	0	0	-
ENSPTIT00000016672_ENSPTIG00000012644	747	0	0	0	0	-
ENSPTIT00000027295_ENSPTIG00000019519	1344	0	0	0	0	-
ENSPTIT00000021869_ENSPTIG00000015973	915	0	0	0	0	-
ENSPTIT00000020422_ENSPTIG00000015071	1335	0	0	0	0	-
ENSPTIT00000010540_ENSPTIG00000008542	2646	6	3	1	9	1853;1854;1856;1857;2280;2281;2283;2287;2294
ENSPTIT00000027309_ENSPTIG00000019480	1821	0	0	0	0	-
ENSPTIT00000010616_ENSPTIG00000008611	1059	0	0	0	0	-
ENSPTIT00000013407_ENSPTIG00000010531	1020	0	0	0	0	-
ENSPTIT00000000826_ENSPTIG00000000775	303	0	0	0	0	-
ENSPTIT00000016955_ENSPTIG00000012786	2169	0	0	0	0	-
ENSPTIT00000030859_ENSPTIG00000021756	2436	0	0	0	0	-
ENSPTIT00000020835_ENSPTIG00000015362	504	1	1	0	1	193
ENSPTIT00000031139_ENSPTIG00000021944	1551	0	0	0	0	-
ENSPTIT00000029556_ENSPTIG00000020958	2844	0	0	0	0	-
ENSPTIT00000027378_ENSPTIG00000019578	207	0	0	0	0	-
ENSPTIT00000021619_ENSPTIG00000015827	1971	0	0	0	0	-
ENSPTIT00000022722_ENSPTIG00000016559	1584	0	0	0	0	-
ENSPTIT00000022837_ENSPTIG00000016655	255	0	0	0	0	-
ENSPTIT00000023527_ENSPTIG00000017004	1113	0	0	0	0	-
ENSPTIT00000016019_ENSPTIG00000012215	657	0	0	0	0	-
ENSPTIT00000028149_ENSPTIG00000020017	6198	0	0	0	0	-
ENSPTIT00000022552_ENSPTIG00000016457	1437	0	0	0	0	-
ENSPTIT00000018317_ENSPTIG00000013657	4407	3	2	1	3	1270;1275;3035
ENSPTIT00000008903_ENSPTIG00000007399	5826	2	2	0	2	5549;5555
ENSPTIT00000006742_ENSPTIG00000005917	942	0	0	0	0	-
ENSPTIT00000007559_ENSPTIG00000006292	3927	2	0	2	2	1578;1596
ENSPTIT00000006509_ENSPTIG00000005726	1005	0	0	0	0	-
ENSPTIT00000009910_ENSPTIG00000008127	249	1	1	0	1	222
ENSPTIT00000022353_ENSPTIG00000016296	783	0	0	0	0	-
ENSPTIT00000001636_ENSPTIG00000001275	1788	1	1	0	2	1570;1572
ENSPTIT00000021970_ENSPTIG00000016085	432	0	0	0	0	-
ENSPTIT00000025235_ENSPTIG00000018201	786	0	0	0	0	-
ENSPTIT00000021256_ENSPTIG00000015602	216	0	0	0	0	-
ENSPTIT00000004890_ENSPTIG00000004202	1086	0	0	0	0	-
ENSPTIT00000022819_ENSPTIG00000016640	165	1	1	0	1	107
ENSPTIT00000025919_ENSPTIG00000018666	1185	6	6	0	7	251;403;404;878;888;892;1047
ENSPTIT00000012704_ENSPTIG00000010060	903	0	0	0	0	-
ENSPTIT00000030855_ENSPTIG00000021753	744	0	0	0	0	-
ENSPTIT00000011575_ENSPTIG00000009200	2307	0	0	0	0	-
ENSPTIT00000017256_ENSPTIG00000013010	1047	0	0	0	0	-
ENSPTIT00000016287_ENSPTIG00000012405	930	0	0	0	0	-
ENSPTIT00000000510_ENSPTIG00000000436	231	0	0	0	0	-
ENSPTIT00000014183_ENSPTIG00000011051	9306	0	0	0	0	-
ENSPTIT00000013625_ENSPTIG00000010706	372	0	0	0	0	-
ENSPTIT00000031245_ENSPTIG00000022010	2121	0	0	0	0	-
ENSPTIT00000022697_ENSPTIG00000016538	3180	0	0	0	0	-
ENSPTIT00000026353_ENSPTIG00000018927	2007	0	0	0	0	-
ENSPTIT00000005437_ENSPTIG00000004931	675	0	0	0	0	-
ENSPTIT00000013676_ENSPTIG00000010641	1461	0	0	0	0	-
ENSPTIT00000029782_ENSPTIG00000021109	3576	0	0	0	0	-
ENSPTIT00000015515_ENSPTIG00000011908	1686	0	0	0	0	-
ENSPTIT00000027995_ENSPTIG00000019965	549	0	0	0	0	-
ENSPTIT00000024814_ENSPTIG00000017916	2784	2	1	1	2	540;541
ENSPTIT00000028131_ENSPTIG00000020041	1197	0	0	0	0	-
ENSPTIT00000026107_ENSPTIG00000018790	363	0	0	0	0	-
ENSPTIT00000007984_ENSPTIG00000006796	858	0	0	0	0	-
ENSPTIT00000005969_ENSPTIG00000005363	450	0	0	0	0	-
ENSPTIT00000010542_ENSPTIG00000008533	3450	0	0	0	0	-
ENSPTIT00000019148_ENSPTIG00000014233	3864	0	0	0	0	-
ENSPTIT00000024575_ENSPTIG00000017780	315	0	0	0	0	-
ENSPTIT00000011388_ENSPTIG00000009154	921	0	0	0	0	-
ENSPTIT00000015549_ENSPTIG00000011928	372	0	0	0	0	-
ENSPTIT00000014915_ENSPTIG00000011535	462	0	0	0	0	-
ENSPTIT00000026555_ENSPTIG00000019057	1803	0	0	0	0	-
ENSPTIT00000024620_ENSPTIG00000017815	834	1	1	0	2	590;591
ENSPTIT00000016903_ENSPTIG00000012794	1743	0	0	0	0	-
ENSPTIT00000020346_ENSPTIG00000014984	2412	0	0	0	0	-
ENSPTIT00000024091_ENSPTIG00000017454	1671	0	0	0	0	-
ENSPTIT00000006966_ENSPTIG00000006068	2493	2	2	0	2	1514;1516
ENSPTIT00000025224_ENSPTIG00000018064	2067	0	0	0	0	-
ENSPTIT00000023810_ENSPTIG00000017274	3681	0	0	0	0	-
ENSPTIT00000013839_ENSPTIG00000010848	1209	0	0	0	0	-
ENSPTIT00000013847_ENSPTIG00000010825	2100	0	0	0	0	-
ENSPTIT00000021644_ENSPTIG00000015831	2001	0	0	0	0	-
ENSPTIT00000004902_ENSPTIG00000004466	765	0	0	0	0	-
ENSPTIT00000010143_ENSPTIG00000008256	1821	0	0	0	0	-
ENSPTIT00000011344_ENSPTIG00000009102	2631	2	1	1	2	519;521
ENSPTIT00000019453_ENSPTIG00000014441	435	0	0	0	0	-
ENSPTIT00000014483_ENSPTIG00000011247	1515	0	0	0	0	-
ENSPTIT00000030746_ENSPTIG00000021695	879	2	1	1	2	146;159
ENSPTIT00000009557_ENSPTIG00000007885	1275	0	0	0	0	-
ENSPTIT00000020489_ENSPTIG00000015144	192	0	0	0	0	-
ENSPTIT00000022097_ENSPTIG00000016171	642	0	0	0	0	-
ENSPTIT00000006157_ENSPTIG00000005476	1368	2	1	1	2	1080;1081
ENSPTIT00000012985_ENSPTIG00000010267	1038	0	0	0	0	-
ENSPTIT00000029865_ENSPTIG00000017581	3951	2	2	0	2	2472;2476
ENSPTIT00000027454_ENSPTIG00000019609	321	0	0	0	0	-
ENSPTIT00000012509_ENSPTIG00000009919	330	1	1	0	1	58
ENSPTIT00000012832_ENSPTIG00000010171	927	0	0	0	0	-
ENSPTIT00000027387_ENSPTIG00000019582	627	3	3	0	3	59;64;75
ENSPTIT00000002674_ENSPTIG00000002443	918	0	0	0	0	-
ENSPTIT00000017127_ENSPTIG00000012933	318	0	0	0	0	-
ENSPTIT00000026674_ENSPTIG00000019134	1668	3	2	1	3	30;93;95
ENSPTIT00000016054_ENSPTIG00000012204	858	0	0	0	0	-
ENSPTIT00000016677_ENSPTIG00000012658	354	0	0	0	0	-
ENSPTIT00000013094_ENSPTIG00000010343	1176	2	0	1	3	392;418;420
ENSPTIT00000015217_ENSPTIG00000011715	321	0	0	0	0	-
ENSPTIT00000029025_ENSPTIG00000020597	4242	0	0	0	0	-
ENSPTIT00000015534_ENSPTIG00000011764	1356	3	3	0	3	483;595;938
ENSPTIT00000026176_ENSPTIG00000018834	726	0	0	0	0	-
ENSPTIT00000000873_ENSPTIG00000000723	1197	0	0	0	0	-
ENSPTIT00000013292_ENSPTIG00000010471	4614	0	0	0	0	-
ENSPTIT00000006973_ENSPTIG00000006056	651	0	0	0	0	-
ENSPTIT00000010865_ENSPTIG00000008784	1920	0	0	0	0	-
ENSPTIT00000006293_ENSPTIG00000005551	597	0	0	0	0	-
ENSPTIT00000024479_ENSPTIG00000017691	2742	0	0	0	0	-
ENSPTIT00000006116_ENSPTIG00000005040	2394	0	0	0	0	-
ENSPTIT00000011869_ENSPTIG00000009477	2169	0	0	0	0	-
ENSPTIT00000019140_ENSPTIG00000014173	2175	0	0	0	0	-
ENSPTIT00000007910_ENSPTIG00000006709	1389	0	0	0	0	-
ENSPTIT00000024159_ENSPTIG00000017482	1137	0	0	0	0	-
ENSPTIT00000013055_ENSPTIG00000010238	3039	1	1	0	1	2204
ENSPTIT00000024732_ENSPTIG00000017765	1353	2	1	1	2	562;754
ENSPTIT00000011215_ENSPTIG00000009030	1449	1	1	0	1	660
ENSPTIT00000026840_ENSPTIG00000019243	738	0	0	0	0	-
ENSPTIT00000006343_ENSPTIG00000005599	645	0	0	0	0	-
ENSPTIT00000027046_ENSPTIG00000019369	1062	0	0	0	0	-
ENSPTIT00000016574_ENSPTIG00000012571	1128	0	0	0	0	-
ENSPTIT00000009986_ENSPTIG00000008170	96	0	0	0	0	-
ENSPTIT00000026962_ENSPTIG00000019304	1398	0	0	0	0	-
ENSPTIT00000022259_ENSPTIG00000016246	906	0	0	0	0	-
ENSPTIT00000011997_ENSPTIG00000009570	555	0	0	0	0	-
ENSPTIT00000017799_ENSPTIG00000013264	3747	0	0	0	0	-
ENSPTIT00000006296_ENSPTIG00000005581	1410	0	0	0	0	-
ENSPTIT00000014880_ENSPTIG00000011503	636	2	2	0	3	16;17;34
ENSPTIT00000006572_ENSPTIG00000005751	1656	0	0	0	0	-
ENSPTIT00000007650_ENSPTIG00000006515	1110	0	0	0	0	-
ENSPTIT00000019915_ENSPTIG00000014704	354	2	1	1	2	75;87
ENSPTIT00000008150_ENSPTIG00000006928	798	0	0	0	0	-
ENSPTIT00000010243_ENSPTIG00000008355	666	0	0	0	0	-
ENSPTIT00000028531_ENSPTIG00000020268	1122	0	0	0	0	-
ENSPTIT00000013303_ENSPTIG00000010472	1395	3	3	0	3	43;46;635
ENSPTIT00000031311_ENSPTIG00000022059	1746	0	0	0	0	-
ENSPTIT00000007098_ENSPTIG00000006155	441	0	0	0	0	-
ENSPTIT00000027142_ENSPTIG00000019419	1608	0	0	0	0	-
ENSPTIT00000006193_ENSPTIG00000005512	1284	0	0	0	0	-
ENSPTIT00000007571_ENSPTIG00000006469	393	0	0	0	0	-
ENSPTIT00000020594_ENSPTIG00000015215	351	0	0	0	0	-
ENSPTIT00000023702_ENSPTIG00000017170	1338	0	0	0	0	-
ENSPTIT00000013548_ENSPTIG00000010634	1656	1	1	0	1	935
ENSPTIT00000019351_ENSPTIG00000014383	933	0	0	0	0	-
ENSPTIT00000020425_ENSPTIG00000015064	1263	0	0	0	0	-
ENSPTIT00000021546_ENSPTIG00000012047	3549	0	0	0	0	-
ENSPTIT00000013408_ENSPTIG00000010550	1584	0	0	0	0	-
ENSPTIT00000029502_ENSPTIG00000020916	4173	0	0	0	0	-
ENSPTIT00000003539_ENSPTIG00000000681	2544	0	0	0	0	-
ENSPTIT00000012447_ENSPTIG00000009893	1752	0	0	0	0	-
ENSPTIT00000018249_ENSPTIG00000013649	957	2	1	1	2	764;768
ENSPTIT00000015083_ENSPTIG00000011504	3627	1	1	0	2	3017;3018
ENSPTIT00000001721_ENSPTIG00000001596	552	0	0	0	0	-
ENSPTIT00000022964_ENSPTIG00000016731	225	0	0	0	0	-
ENSPTIT00000018695_ENSPTIG00000013946	1425	0	0	0	0	-
ENSPTIT00000022394_ENSPTIG00000016350	2157	0	0	0	0	-
ENSPTIT00000017742_ENSPTIG00000013311	756	2	1	1	2	747;748
ENSPTIT00000009923_ENSPTIG00000008121	1698	0	0	0	0	-
ENSPTIT00000030548_ENSPTIG00000021574	1740	0	0	0	0	-
ENSPTIT00000025928_ENSPTIG00000018647	1653	0	0	0	0	-
ENSPTIT00000019580_ENSPTIG00000014485	861	0	0	0	0	-
ENSPTIT00000007709_ENSPTIG00000006598	1110	0	0	0	0	-
ENSPTIT00000013388_ENSPTIG00000010530	264	0	0	0	0	-
ENSPTIT00000023464_ENSPTIG00000017040	1362	2	0	0	3	1089;1090;1091
ENSPTIT00000025145_ENSPTIG00000018086	4320	0	0	0	0	-
ENSPTIT00000021251_ENSPTIG00000015474	2511	2	1	1	2	498;499
ENSPTIT00000007531_ENSPTIG00000006489	201	0	0	0	0	-
ENSPTIT00000003317_ENSPTIG00000002752	3441	0	0	0	0	-
ENSPTIT00000019691_ENSPTIG00000014602	735	0	0	0	0	-
ENSPTIT00000007432_ENSPTIG00000006392	1308	0	0	0	0	-
ENSPTIT00000017248_ENSPTIG00000013013	921	0	0	0	0	-
ENSPTIT00000015161_ENSPTIG00000011686	1158	0	0	0	0	-
ENSPTIT00000020413_ENSPTIG00000015087	4446	3	1	1	4	536;537;1015;3420
ENSPTIT00000019105_ENSPTIG00000014159	3177	2	1	1	2	1708;1713
ENSPTIT00000004956_ENSPTIG00000004433	948	0	0	0	0	-
ENSPTIT00000029095_ENSPTIG00000020635	2817	3	3	0	3	2219;2221;2265
ENSPTIT00000024913_ENSPTIG00000018003	1002	0	0	0	0	-
ENSPTIT00000013602_ENSPTIG00000010650	441	0	0	0	0	-
ENSPTIT00000021469_ENSPTIG00000015726	1155	0	0	0	0	-
ENSPTIT00000008363_ENSPTIG00000007083	168	0	0	0	0	-
ENSPTIT00000006838_ENSPTIG00000005977	2415	0	0	0	0	-
ENSPTIT00000025550_ENSPTIG00000018407	486	0	0	0	0	-
ENSPTIT00000024611_ENSPTIG00000017809	1608	0	0	0	0	-
ENSPTIT00000018465_ENSPTIG00000013788	960	0	0	0	0	-
ENSPTIT00000005830_ENSPTIG00000005265	297	0	0	0	0	-
ENSPTIT00000028617_ENSPTIG00000020163	4317	1	1	0	1	4122
ENSPTIT00000023142_ENSPTIG00000016844	1404	0	0	0	0	-
ENSPTIT00000008653_ENSPTIG00000007258	558	1	1	0	1	488
ENSPTIT00000009630_ENSPTIG00000007932	606	0	0	0	0	-
ENSPTIT00000023374_ENSPTIG00000016982	1680	2	2	0	2	63;73
ENSPTIT00000030677_ENSPTIG00000021640	1482	0	0	0	0	-
ENSPTIT00000009536_ENSPTIG00000007762	1593	0	0	0	0	-
ENSPTIT00000007274_ENSPTIG00000006289	3135	3	1	1	3	1062;1137;1143
ENSPTIT00000018544_ENSPTIG00000013866	1113	0	0	0	0	-
ENSPTIT00000028252_ENSPTIG00000020111	1362	0	0	0	0	-
ENSPTIT00000010194_ENSPTIG00000008328	276	0	0	0	0	-
ENSPTIT00000005641_ENSPTIG00000005035	741	0	0	0	0	-
ENSPTIT00000022678_ENSPTIG00000016521	1644	1	1	0	1	1346
ENSPTIT00000022994_ENSPTIG00000016758	486	0	0	0	0	-
ENSPTIT00000007766_ENSPTIG00000006642	2355	0	0	0	0	-
ENSPTIT00000023581_ENSPTIG00000017110	1410	0	0	0	0	-
ENSPTIT00000023919_ENSPTIG00000017341	615	0	0	0	0	-
ENSPTIT00000023164_ENSPTIG00000016872	2040	0	0	0	0	-
ENSPTIT00000019471_ENSPTIG00000014451	648	0	0	0	0	-
ENSPTIT00000023580_ENSPTIG00000017112	1707	2	0	1	2	12;127
ENSPTIT00000024975_ENSPTIG00000018039	888	0	0	0	0	-
ENSPTIT00000020445_ENSPTIG00000015081	2094	0	0	0	0	-
ENSPTIT00000027299_ENSPTIG00000019494	1518	0	0	0	0	-
ENSPTIT00000008741_ENSPTIG00000007309	459	0	0	0	0	-
ENSPTIT00000010873_ENSPTIG00000008792	1923	0	0	0	0	-
ENSPTIT00000029864_ENSPTIG00000021157	840	0	0	0	0	-
ENSPTIT00000017720_ENSPTIG00000013305	912	0	0	0	0	-
ENSPTIT00000019878_ENSPTIG00000014727	1014	0	0	0	0	-
ENSPTIT00000022431_ENSPTIG00000016374	243	0	0	0	0	-
ENSPTIT00000006508_ENSPTIG00000005746	402	0	0	0	0	-
ENSPTIT00000028109_ENSPTIG00000019995	1665	0	0	0	0	-
ENSPTIT00000013711_ENSPTIG00000010750	1170	0	0	0	0	-
ENSPTIT00000028477_ENSPTIG00000020250	1467	0	0	0	0	-
ENSPTIT00000022071_ENSPTIG00000016131	1116	0	0	0	0	-
ENSPTIT00000028320_ENSPTIG00000020157	3063	0	0	0	0	-
ENSPTIT00000006816_ENSPTIG00000005968	282	0	0	0	0	-
ENSPTIT00000015019_ENSPTIG00000011584	717	0	0	0	0	-
ENSPTIT00000022123_ENSPTIG00000016157	3510	0	0	0	0	-
ENSPTIT00000006904_ENSPTIG00000006017	867	1	1	0	1	740
ENSPTIT00000024576_ENSPTIG00000017657	1518	0	0	0	0	-
ENSPTIT00000011283_ENSPTIG00000009017	678	0	0	0	0	-
ENSPTIT00000007492_ENSPTIG00000006455	141	0	0	0	0	-
ENSPTIT00000011894_ENSPTIG00000009328	1263	0	0	0	0	-
ENSPTIT00000020649_ENSPTIG00000015238	936	0	0	0	0	-
ENSPTIT00000012359_ENSPTIG00000009826	273	0	0	0	0	-
ENSPTIT00000019509_ENSPTIG00000014474	423	0	0	0	0	-
ENSPTIT00000025301_ENSPTIG00000018159	4125	0	0	0	0	-
ENSPTIT00000028647_ENSPTIG00000020359	2403	0	0	0	0	-
ENSPTIT00000021808_ENSPTIG00000015971	1110	1	0	0	1	923
ENSPTIT00000008735_ENSPTIG00000007275	2199	4	3	0	4	696;698;754;758
ENSPTIT00000013837_ENSPTIG00000010840	1068	0	0	0	0	-
ENSPTIT00000008016_ENSPTIG00000006827	1503	0	0	0	0	-
ENSPTIT00000005754_ENSPTIG00000005031	3072	0	0	0	0	-
ENSPTIT00000025152_ENSPTIG00000018145	276	0	0	0	0	-
ENSPTIT00000011059_ENSPTIG00000008919	417	0	0	0	0	-
ENSPTIT00000001115_ENSPTIG00000001009	1131	2	2	0	3	311;626;627
ENSPTIT00000011828_ENSPTIG00000009418	1188	0	0	0	0	-
ENSPTIT00000011105_ENSPTIG00000008946	2205	3	2	1	3	1389;2013;2047
ENSPTIT00000023627_ENSPTIG00000017134	957	0	0	0	0	-
ENSPTIT00000011782_ENSPTIG00000009422	141	0	0	0	0	-
ENSPTIT00000014187_ENSPTIG00000011061	2310	0	0	0	0	-
ENSPTIT00000013811_ENSPTIG00000010818	1395	0	0	0	0	-
ENSPTIT00000027294_ENSPTIG00000019526	564	5	2	3	7	165;168;172;174;175;176;557
ENSPTIT00000005114_ENSPTIG00000004515	1713	0	0	0	0	-
ENSPTIT00000009337_ENSPTIG00000007731	936	0	0	0	0	-
ENSPTIT00000006244_ENSPTIG00000005530	1641	0	0	0	0	-
ENSPTIT00000023014_ENSPTIG00000016773	627	0	0	0	0	-
ENSPTIT00000004989_ENSPTIG00000004468	945	0	0	0	0	-
ENSPTIT00000017269_ENSPTIG00000013026	1131	0	0	0	0	-
ENSPTIT00000027835_ENSPTIG00000019862	333	0	0	0	0	-
ENSPTIT00000007272_ENSPTIG00000006300	1458	3	2	1	3	192;197;384
ENSPTIT00000014547_ENSPTIG00000011292	768	3	2	1	3	183;326;329
ENSPTIT00000011855_ENSPTIG00000009477	2169	0	0	0	0	-
ENSPTIT00000026814_ENSPTIG00000019221	378	0	0	0	0	-
ENSPTIT00000021797_ENSPTIG00000015951	2220	0	0	0	0	-
ENSPTIT00000006250_ENSPTIG00000005549	666	0	0	0	0	-
ENSPTIT00000008456_ENSPTIG00000007150	1146	0	0	0	0	-
ENSPTIT00000018500_ENSPTIG00000013832	1125	0	0	0	0	-
ENSPTIT00000006109_ENSPTIG00000005384	1794	0	0	0	0	-
ENSPTIT00000025492_ENSPTIG00000018372	693	0	0	0	0	-
ENSPTIT00000021637_ENSPTIG00000015866	1278	0	0	0	0	-
ENSPTIT00000024209_ENSPTIG00000017508	1071	0	0	0	0	-
ENSPTIT00000013798_ENSPTIG00000010808	2238	0	0	0	0	-
ENSPTIT00000017487_ENSPTIG00000013169	1707	0	0	0	0	-
ENSPTIT00000027230_ENSPTIG00000019458	2529	0	0	0	0	-
ENSPTIT00000013810_ENSPTIG00000010814	2670	0	0	0	0	-
ENSPTIT00000013955_ENSPTIG00000010845	300	0	0	0	0	-
ENSPTIT00000025028_ENSPTIG00000018067	330	0	0	0	0	-
ENSPTIT00000017964_ENSPTIG00000013462	1182	1	0	1	1	702
ENSPTIT00000019003_ENSPTIG00000014047	3162	1	1	0	2	2300;2301
ENSPTIT00000015127_ENSPTIG00000011664	4662	0	0	0	0	-
ENSPTIT00000016965_ENSPTIG00000012814	7449	4	2	0	5	4882;5988;5997;7283;7284
ENSPTIT00000002781_ENSPTIG00000002418	1041	0	0	0	0	-
ENSPTIT00000021983_ENSPTIG00000016064	2565	2	2	0	2	150;151
ENSPTIT00000030895_ENSPTIG00000021780	1338	0	0	0	0	-
ENSPTIT00000026617_ENSPTIG00000019096	2088	0	0	0	0	-
ENSPTIT00000019549_ENSPTIG00000014484	1542	1	1	0	1	650
ENSPTIT00000007831_ENSPTIG00000006700	825	0	0	0	0	-
ENSPTIT00000025253_ENSPTIG00000018216	765	0	0	0	0	-
ENSPTIT00000010606_ENSPTIG00000008585	2331	0	0	0	0	-
ENSPTIT00000017379_ENSPTIG00000013098	609	1	1	0	1	212
ENSPTIT00000013987_ENSPTIG00000010894	5322	0	0	0	0	-
ENSPTIT00000001230_ENSPTIG00000001052	597	0	0	0	0	-
ENSPTIT00000028975_ENSPTIG00000020572	2676	0	0	0	0	-
ENSPTIT00000006380_ENSPTIG00000005437	3438	0	0	0	0	-
ENSPTIT00000012035_ENSPTIG00000009580	1527	2	2	0	2	1170;1171
ENSPTIT00000027431_ENSPTIG00000019523	3405	0	0	0	0	-
ENSPTIT00000029875_ENSPTIG00000021168	1482	0	0	0	0	-
ENSPTIT00000030123_ENSPTIG00000021287	1308	1	0	1	1	570
ENSPTIT00000014699_ENSPTIG00000011274	1761	3	2	0	3	503;527;533
ENSPTIT00000024938_ENSPTIG00000018020	879	0	0	0	0	-
ENSPTIT00000006465_ENSPTIG00000005717	1260	0	0	0	0	-
ENSPTIT00000013184_ENSPTIG00000010409	948	0	0	0	0	-
ENSPTIT00000027164_ENSPTIG00000019428	1158	0	0	0	0	-
ENSPTIT00000014830_ENSPTIG00000011477	765	0	0	0	0	-
ENSPTIT00000009465_ENSPTIG00000007828	372	0	0	0	0	-
ENSPTIT00000006238_ENSPTIG00000005544	1041	3	3	0	3	887;900;905
ENSPTIT00000009779_ENSPTIG00000008033	939	0	0	0	0	-
ENSPTIT00000002080_ENSPTIG00000001830	504	0	0	0	0	-
ENSPTIT00000019784_ENSPTIG00000014671	1044	0	0	0	0	-
ENSPTIT00000014723_ENSPTIG00000011400	1686	0	0	0	0	-
ENSPTIT00000009255_ENSPTIG00000007688	1317	0	0	0	0	-
ENSPTIT00000010273_ENSPTIG00000008215	5490	2	2	0	2	5340;5345
ENSPTIT00000012463_ENSPTIG00000009893	1674	0	0	0	0	-
ENSPTIT00000001627_ENSPTIG00000001394	456	0	0	0	0	-
ENSPTIT00000016950_ENSPTIG00000012786	2274	0	0	0	0	-
ENSPTIT00000008712_ENSPTIG00000007328	537	0	0	0	0	-
ENSPTIT00000002151_ENSPTIG00000001430	3978	0	0	0	0	-
ENSPTIT00000015794_ENSPTIG00000012053	369	0	0	0	0	-
ENSPTIT00000006261_ENSPTIG00000005562	1965	0	0	0	0	-
ENSPTIT00000011231_ENSPTIG00000009050	945	0	0	0	0	-
ENSPTIT00000002446_ENSPTIG00000002260	930	0	0	0	0	-
ENSPTIT00000027714_ENSPTIG00000019632	1464	0	0	0	0	-
ENSPTIT00000006180_ENSPTIG00000005466	2532	0	0	0	0	-
ENSPTIT00000024790_ENSPTIG00000017886	2391	0	0	0	0	-
ENSPTIT00000015653_ENSPTIG00000011975	3777	0	0	0	0	-
ENSPTIT00000010396_ENSPTIG00000008447	2340	1	0	1	1	66
ENSPTIT00000024315_ENSPTIG00000017605	762	0	0	0	0	-
ENSPTIT00000010140_ENSPTIG00000008265	1752	0	0	0	0	-
ENSPTIT00000001689_ENSPTIG00000001223	3066	2	2	0	2	394;1042
ENSPTIT00000007892_ENSPTIG00000006718	1068	1	1	0	2	509;510
ENSPTIT00000030654_ENSPTIG00000021635	636	0	0	0	0	-
ENSPTIT00000009338_ENSPTIG00000007742	903	0	0	0	0	-
ENSPTIT00000008724_ENSPTIG00000007296	600	0	0	0	0	-
ENSPTIT00000006156_ENSPTIG00000005491	507	0	0	0	0	-
ENSPTIT00000026715_ENSPTIG00000019160	1602	0	0	0	0	-
ENSPTIT00000007476_ENSPTIG00000006270	624	0	0	0	0	-
ENSPTIT00000021656_ENSPTIG00000015877	423	0	0	0	0	-
ENSPTIT00000009430_ENSPTIG00000007539	1776	2	2	0	2	302;313
ENSPTIT00000030740_ENSPTIG00000021694	471	0	0	0	0	-
ENSPTIT00000008181_ENSPTIG00000006940	4410	0	0	0	0	-
ENSPTIT00000006070_ENSPTIG00000005429	273	0	0	0	0	-
ENSPTIT00000020018_ENSPTIG00000014824	2598	5	4	1	5	730;1745;1868;1904;1908
ENSPTIT00000003831_ENSPTIG00000003485	612	2	2	0	2	395;410
ENSPTIT00000001757_ENSPTIG00000001265	2265	0	0	0	0	-
ENSPTIT00000020471_ENSPTIG00000015110	729	2	1	1	2	426;461
ENSPTIT00000021164_ENSPTIG00000015539	876	0	0	0	0	-
ENSPTIT00000015631_ENSPTIG00000011974	900	3	2	1	3	311;322;327
ENSPTIT00000024137_ENSPTIG00000017496	3627	0	0	0	0	-
ENSPTIT00000029660_ENSPTIG00000021037	540	0	0	0	0	-
ENSPTIT00000005057_ENSPTIG00000004455	1461	0	0	0	0	-
ENSPTIT00000027023_ENSPTIG00000019296	822	0	0	0	0	-
ENSPTIT00000003943_ENSPTIG00000003599	939	0	0	0	0	-
ENSPTIT00000018842_ENSPTIG00000014037	762	0	0	0	0	-
ENSPTIT00000019959_ENSPTIG00000014777	1191	4	2	2	4	1109;1111;1161;1164
ENSPTIT00000030286_ENSPTIG00000021406	1464	0	0	0	0	-
ENSPTIT00000021754_ENSPTIG00000015925	2880	1	1	0	1	1447
ENSPTIT00000023233_ENSPTIG00000016910	1332	0	0	0	0	-
ENSPTIT00000018848_ENSPTIG00000014056	9807	2	0	0	2	4659;4660
ENSPTIT00000015941_ENSPTIG00000012180	678	0	0	0	0	-
ENSPTIT00000001482_ENSPTIG00000001029	2583	1	0	1	1	1485
ENSPTIT00000024945_ENSPTIG00000018012	501	2	2	0	2	128;140
ENSPTIT00000017217_ENSPTIG00000012988	1614	0	0	0	0	-
ENSPTIT00000017896_ENSPTIG00000013386	663	0	0	0	0	-
ENSPTIT00000008713_ENSPTIG00000007331	993	1	1	0	2	509;510
ENSPTIT00000019205_ENSPTIG00000014293	3630	0	0	0	0	-
ENSPTIT00000011285_ENSPTIG00000009092	294	0	0	0	0	-
ENSPTIT00000011301_ENSPTIG00000009059	3591	0	0	0	0	-
ENSPTIT00000020129_ENSPTIG00000014880	528	0	0	0	0	-
ENSPTIT00000025332_ENSPTIG00000018244	819	0	0	0	0	-
ENSPTIT00000014685_ENSPTIG00000011406	5262	0	0	0	0	-
ENSPTIT00000007980_ENSPTIG00000006785	831	0	0	0	0	-
ENSPTIT00000018423_ENSPTIG00000013771	2493	0	0	0	0	-
ENSPTIT00000025417_ENSPTIG00000018321	1386	0	0	0	0	-
ENSPTIT00000002711_ENSPTIG00000002485	498	0	0	0	0	-
ENSPTIT00000013147_ENSPTIG00000010375	735	0	0	0	0	-
ENSPTIT00000028053_ENSPTIG00000019989	2187	0	0	0	0	-
ENSPTIT00000014755_ENSPTIG00000011428	813	1	1	0	1	298
ENSPTIT00000002676_ENSPTIG00000001592	7809	0	0	0	0	-
ENSPTIT00000025024_ENSPTIG00000018014	3798	2	1	1	2	303;306
ENSPTIT00000017970_ENSPTIG00000013478	648	4	3	1	4	67;87;101;560
ENSPTIT00000005296_ENSPTIG00000004646	1530	0	0	0	0	-
ENSPTIT00000009846_ENSPTIG00000008069	1422	0	0	0	0	-
ENSPTIT00000025047_ENSPTIG00000018089	231	1	1	0	1	75
ENSPTIT00000011121_ENSPTIG00000008974	1005	0	0	0	0	-
ENSPTIT00000026830_ENSPTIG00000019043	4632	0	0	0	0	-
ENSPTIT00000009955_ENSPTIG00000008150	951	0	0	0	0	-
ENSPTIT00000014820_ENSPTIG00000011172	4620	0	0	0	0	-
ENSPTIT00000003791_ENSPTIG00000003261	681	0	0	0	0	-
ENSPTIT00000011601_ENSPTIG00000009260	1341	0	0	0	0	-
ENSPTIT00000012584_ENSPTIG00000009869	2178	0	0	0	0	-
ENSPTIT00000020439_ENSPTIG00000015107	720	0	0	0	0	-
ENSPTIT00000007488_ENSPTIG00000006453	261	0	0	0	0	-
ENSPTIT00000019106_ENSPTIG00000014235	441	0	0	0	0	-
ENSPTIT00000027885_ENSPTIG00000019878	3156	0	0	0	0	-
ENSPTIT00000027327_ENSPTIG00000019527	804	0	0	0	0	-
ENSPTIT00000013266_ENSPTIG00000010458	942	0	0	0	0	-
ENSPTIT00000020417_ENSPTIG00000015064	1551	0	0	0	0	-
ENSPTIT00000030849_ENSPTIG00000021751	318	0	0	0	0	-
ENSPTIT00000022020_ENSPTIG00000016116	285	0	0	0	0	-
ENSPTIT00000003701_ENSPTIG00000003360	1077	0	0	0	0	-
ENSPTIT00000002275_ENSPTIG00000002038	1335	0	0	0	0	-
ENSPTIT00000027240_ENSPTIG00000019483	501	3	2	0	3	47;61;70
ENSPTIT00000001880_ENSPTIG00000000393	3585	1	1	0	2	3376;3377
ENSPTIT00000005901_ENSPTIG00000005318	954	0	0	0	0	-
ENSPTIT00000004306_ENSPTIG00000003917	573	0	0	0	0	-
ENSPTIT00000020249_ENSPTIG00000014968	3777	0	0	0	0	-
ENSPTIT00000030981_ENSPTIG00000021835	11628	0	0	0	0	-
ENSPTIT00000007320_ENSPTIG00000006330	1617	0	0	0	0	-
ENSPTIT00000017961_ENSPTIG00000013472	933	1	0	1	1	648
ENSPTIT00000021312_ENSPTIG00000015623	3810	0	0	0	0	-
ENSPTIT00000023904_ENSPTIG00000017337	843	0	0	0	0	-
ENSPTIT00000015703_ENSPTIG00000012022	639	0	0	0	0	-
ENSPTIT00000008616_ENSPTIG00000007238	795	0	0	0	0	-
ENSPTIT00000005936_ENSPTIG00000005282	1497	0	0	0	0	-
ENSPTIT00000001985_ENSPTIG00000001537	2880	0	0	0	0	-
ENSPTIT00000014546_ENSPTIG00000011304	429	1	1	0	1	41
ENSPTIT00000014107_ENSPTIG00000010980	2223	0	0	0	0	-
ENSPTIT00000012931_ENSPTIG00000010145	447	0	0	0	0	-
ENSPTIT00000022282_ENSPTIG00000016294	1869	0	0	0	0	-
ENSPTIT00000016842_ENSPTIG00000012759	1833	0	0	0	0	-
ENSPTIT00000013115_ENSPTIG00000010361	1476	0	0	0	0	-
ENSPTIT00000008046_ENSPTIG00000006857	204	0	0	0	0	-
ENSPTIT00000017468_ENSPTIG00000013089	2931	0	0	0	0	-
ENSPTIT00000026605_ENSPTIG00000019086	1938	0	0	0	0	-
ENSPTIT00000019405_ENSPTIG00000014405	228	0	0	0	0	-
ENSPTIT00000027969_ENSPTIG00000019927	1623	0	0	0	0	-
ENSPTIT00000010427_ENSPTIG00000008468	213	0	0	0	0	-
ENSPTIT00000028602_ENSPTIG00000020327	372	0	0	0	0	-
ENSPTIT00000030020_ENSPTIG00000021243	1563	0	0	0	0	-
ENSPTIT00000027450_ENSPTIG00000019584	1923	0	0	0	0	-
ENSPTIT00000009211_ENSPTIG00000007610	1317	2	2	0	2	649;653
ENSPTIT00000021224_ENSPTIG00000015565	1908	1	0	0	2	43;44
ENSPTIT00000006682_ENSPTIG00000005851	711	4	3	1	5	33;44;98;99;112
ENSPTIT00000008151_ENSPTIG00000006801	1599	2	1	1	2	1018;1029
ENSPTIT00000027730_ENSPTIG00000019502	2577	0	0	0	0	-
ENSPTIT00000009191_ENSPTIG00000007594	939	0	0	0	0	-
ENSPTIT00000022821_ENSPTIG00000016612	3072	4	1	3	4	72;162;165;3023
ENSPTIT00000009679_ENSPTIG00000007970	369	0	0	0	0	-
ENSPTIT00000011435_ENSPTIG00000009009	1662	0	0	0	0	-
ENSPTIT00000016169_ENSPTIG00000012335	1287	0	0	0	0	-
ENSPTIT00000026319_ENSPTIG00000018899	987	0	0	0	0	-
ENSPTIT00000027034_ENSPTIG00000019354	549	0	0	0	0	-
ENSPTIT00000014938_ENSPTIG00000011434	441	0	0	0	0	-
ENSPTIT00000011565_ENSPTIG00000009271	432	0	0	0	0	-
ENSPTIT00000029185_ENSPTIG00000020698	2640	0	0	0	0	-
ENSPTIT00000030613_ENSPTIG00000021582	1827	5	3	2	5	165;173;1554;1595;1604
ENSPTIT00000000516_ENSPTIG00000000304	3357	1	0	1	1	564
ENSPTIT00000007117_ENSPTIG00000006176	1023	0	0	0	0	-
ENSPTIT00000015967_ENSPTIG00000012194	513	0	0	0	0	-
ENSPTIT00000022378_ENSPTIG00000016353	954	2	2	0	2	760;880
ENSPTIT00000016515_ENSPTIG00000012510	6390	2	2	0	2	1732;1745
ENSPTIT00000027198_ENSPTIG00000019440	2334	0	0	0	0	-
ENSPTIT00000025860_ENSPTIG00000018536	990	5	3	2	5	750;759;771;780;798
ENSPTIT00000001513_ENSPTIG00000001376	264	3	2	1	3	38;53;57
ENSPTIT00000013199_ENSPTIG00000010414	957	0	0	0	0	-
ENSPTIT00000014103_ENSPTIG00000011015	693	0	0	0	0	-
ENSPTIT00000017077_ENSPTIG00000012831	2412	2	1	0	2	751;815
ENSPTIT00000019465_ENSPTIG00000014450	606	1	1	0	1	444
ENSPTIT00000011040_ENSPTIG00000008904	903	0	0	0	0	-
ENSPTIT00000016565_ENSPTIG00000012567	1794	0	0	0	0	-
ENSPTIT00000014951_ENSPTIG00000011544	1389	0	0	0	0	-
ENSPTIT00000010508_ENSPTIG00000008258	5073	2	2	0	2	1006;1112
ENSPTIT00000014496_ENSPTIG00000011253	1239	0	0	0	0	-
ENSPTIT00000011037_ENSPTIG00000008761	5640	0	0	0	0	-
ENSPTIT00000024396_ENSPTIG00000017665	1626	0	0	0	0	-
ENSPTIT00000021451_ENSPTIG00000015740	1044	1	1	0	1	350
ENSPTIT00000011701_ENSPTIG00000009370	765	0	0	0	0	-
ENSPTIT00000030634_ENSPTIG00000021623	1818	3	1	2	3	101;195;201
ENSPTIT00000014870_ENSPTIG00000011499	1053	0	0	0	0	-
ENSPTIT00000014972_ENSPTIG00000011570	1167	0	0	0	0	-
ENSPTIT00000004006_ENSPTIG00000003660	318	0	0	0	0	-
ENSPTIT00000021100_ENSPTIG00000015272	3018	0	0	0	0	-
ENSPTIT00000015712_ENSPTIG00000012016	3675	0	0	0	0	-
ENSPTIT00000015039_ENSPTIG00000011593	3681	0	0	0	0	-
ENSPTIT00000014330_ENSPTIG00000011153	1287	0	0	0	0	-
ENSPTIT00000029901_ENSPTIG00000021154	1272	0	0	0	0	-
ENSPTIT00000008922_ENSPTIG00000007456	1374	2	1	0	3	968;988;989
ENSPTIT00000012055_ENSPTIG00000009611	1425	0	0	0	0	-
ENSPTIT00000007633_ENSPTIG00000006521	438	0	0	0	0	-
ENSPTIT00000029915_ENSPTIG00000021184	987	0	0	0	0	-
ENSPTIT00000007635_ENSPTIG00000006459	1557	0	0	0	0	-
ENSPTIT00000009273_ENSPTIG00000007705	306	0	0	0	0	-
ENSPTIT00000024988_ENSPTIG00000017819	4776	0	0	0	0	-
ENSPTIT00000025807_ENSPTIG00000018578	3087	0	0	0	0	-
ENSPTIT00000020352_ENSPTIG00000015040	903	2	0	2	2	780;789
ENSPTIT00000028913_ENSPTIG00000020503	1707	0	0	0	0	-
ENSPTIT00000012246_ENSPTIG00000009629	3045	0	0	0	0	-
ENSPTIT00000019581_ENSPTIG00000014412	1482	0	0	0	0	-
ENSPTIT00000008328_ENSPTIG00000007056	2940	0	0	0	0	-
ENSPTIT00000015318_ENSPTIG00000011674	3582	0	0	0	0	-
ENSPTIT00000018241_ENSPTIG00000013670	450	0	0	0	0	-
ENSPTIT00000019573_ENSPTIG00000014509	567	0	0	0	0	-
ENSPTIT00000024200_ENSPTIG00000017356	3486	1	0	1	1	3243
ENSPTIT00000011751_ENSPTIG00000009389	2070	0	0	0	0	-
ENSPTIT00000025990_ENSPTIG00000018691	2922	0	0	0	0	-
ENSPTIT00000013176_ENSPTIG00000010403	75	0	0	0	0	-
ENSPTIT00000026752_ENSPTIG00000019175	2115	0	0	0	0	-
ENSPTIT00000006398_ENSPTIG00000005622	903	0	0	0	0	-
ENSPTIT00000004421_ENSPTIG00000003864	855	0	0	0	0	-
ENSPTIT00000025436_ENSPTIG00000018313	801	0	0	0	0	-
ENSPTIT00000014721_ENSPTIG00000011423	774	0	0	0	0	-
ENSPTIT00000012119_ENSPTIG00000009656	546	0	0	0	0	-
ENSPTIT00000014352_ENSPTIG00000011167	681	0	0	0	0	-
ENSPTIT00000019388_ENSPTIG00000014394	849	0	0	0	0	-
ENSPTIT00000006945_ENSPTIG00000006027	579	0	0	0	0	-
ENSPTIT00000027386_ENSPTIG00000019511	2241	0	0	0	0	-
ENSPTIT00000029736_ENSPTIG00000021074	357	0	0	0	0	-
ENSPTIT00000028069_ENSPTIG00000020004	1089	0	0	0	0	-
ENSPTIT00000006666_ENSPTIG00000005850	849	0	0	0	0	-
ENSPTIT00000007971_ENSPTIG00000006798	321	0	0	0	0	-
ENSPTIT00000014452_ENSPTIG00000011241	753	1	0	0	1	297
ENSPTIT00000025531_ENSPTIG00000018275	3792	0	0	0	0	-
ENSPTIT00000006275_ENSPTIG00000005552	663	5	4	1	5	106;117;121;520;530
ENSPTIT00000012455_ENSPTIG00000009872	1599	0	0	0	0	-
ENSPTIT00000016045_ENSPTIG00000012252	435	0	0	0	0	-
ENSPTIT00000025519_ENSPTIG00000018387	4455	0	0	0	0	-
ENSPTIT00000008732_ENSPTIG00000007333	1383	0	0	0	0	-
ENSPTIT00000008102_ENSPTIG00000006890	1611	0	0	0	0	-
ENSPTIT00000013546_ENSPTIG00000010625	5274	0	0	0	0	-
ENSPTIT00000024312_ENSPTIG00000017590	4533	1	1	0	1	3419
ENSPTIT00000022588_ENSPTIG00000016452	1665	0	0	0	0	-
ENSPTIT00000000616_ENSPTIG00000000591	252	1	1	0	1	31
ENSPTIT00000027249_ENSPTIG00000019486	1026	0	0	0	0	-
ENSPTIT00000024606_ENSPTIG00000017800	411	0	0	0	0	-
ENSPTIT00000022039_ENSPTIG00000016103	1278	0	0	0	0	-
ENSPTIT00000022887_ENSPTIG00000016665	291	2	0	2	2	285;288
ENSPTIT00000011905_ENSPTIG00000009517	1566	0	0	0	0	-
ENSPTIT00000028841_ENSPTIG00000020476	387	0	0	0	0	-
ENSPTIT00000030806_ENSPTIG00000021731	381	0	0	0	0	-
ENSPTIT00000019294_ENSPTIG00000014339	927	4	4	0	4	158;160;167;176
ENSPTIT00000026236_ENSPTIG00000018789	1821	0	0	0	0	-
ENSPTIT00000026808_ENSPTIG00000019220	828	0	0	0	0	-
ENSPTIT00000020280_ENSPTIG00000014868	1425	0	0	0	0	-
ENSPTIT00000021193_ENSPTIG00000015571	981	2	2	0	2	704;706
ENSPTIT00000027911_ENSPTIG00000019905	1734	0	0	0	0	-
ENSPTIT00000014171_ENSPTIG00000010986	2274	0	0	0	0	-
ENSPTIT00000029598_ENSPTIG00000020996	444	0	0	0	0	-
ENSPTIT00000011314_ENSPTIG00000009091	987	0	0	0	0	-
ENSPTIT00000015551_ENSPTIG00000011906	663	0	0	0	0	-
ENSPTIT00000024600_ENSPTIG00000017801	2382	0	0	0	0	-
ENSPTIT00000028599_ENSPTIG00000020330	957	7	5	2	7	101;107;113;130;135;195;196
ENSPTIT00000030417_ENSPTIG00000021495	225	0	0	0	0	-
ENSPTIT00000025278_ENSPTIG00000018124	3750	1	1	0	1	3750
ENSPTIT00000014893_ENSPTIG00000011519	837	0	0	0	0	-
ENSPTIT00000024999_ENSPTIG00000018062	963	0	0	0	0	-
ENSPTIT00000025881_ENSPTIG00000018633	1239	0	0	0	0	-
ENSPTIT00000008892_ENSPTIG00000007442	1311	0	0	0	0	-
ENSPTIT00000012358_ENSPTIG00000009812	1098	0	0	0	0	-
ENSPTIT00000009148_ENSPTIG00000007575	1992	0	0	0	0	-
ENSPTIT00000016458_ENSPTIG00000012480	318	0	0	0	0	-
ENSPTIT00000004444_ENSPTIG00000004041	225	0	0	0	0	-
ENSPTIT00000017476_ENSPTIG00000013089	2688	0	0	0	0	-
ENSPTIT00000015784_ENSPTIG00000012074	2184	1	0	1	1	2127
ENSPTIT00000029311_ENSPTIG00000020798	1011	0	0	0	0	-
ENSPTIT00000008056_ENSPTIG00000006855	543	0	0	0	0	-
ENSPTIT00000020188_ENSPTIG00000014941	1941	0	0	0	0	-
ENSPTIT00000002542_ENSPTIG00000002215	438	0	0	0	0	-
ENSPTIT00000019210_ENSPTIG00000014296	1674	0	0	0	0	-
ENSPTIT00000020070_ENSPTIG00000014859	1509	0	0	0	0	-
ENSPTIT00000014802_ENSPTIG00000011441	5235	0	0	0	0	-
ENSPTIT00000018104_ENSPTIG00000013551	729	0	0	0	0	-
ENSPTIT00000024690_ENSPTIG00000017848	1824	2	1	1	3	886;888;894
ENSPTIT00000017524_ENSPTIG00000013194	351	0	0	0	0	-
ENSPTIT00000029461_ENSPTIG00000020877	1611	0	0	0	0	-
ENSPTIT00000010715_ENSPTIG00000008672	1230	0	0	0	0	-
ENSPTIT00000019242_ENSPTIG00000014257	3576	0	0	0	0	-
ENSPTIT00000018889_ENSPTIG00000014066	3693	0	0	0	0	-
ENSPTIT00000028134_ENSPTIG00000020028	768	0	0	0	0	-
ENSPTIT00000031230_ENSPTIG00000021994	1275	0	0	0	0	-
ENSPTIT00000029521_ENSPTIG00000020906	276	2	2	0	2	85;92
ENSPTIT00000009610_ENSPTIG00000007782	2178	0	0	0	0	-
ENSPTIT00000001690_ENSPTIG00000001167	3090	3	0	0	4	642;644;645;646
ENSPTIT00000019678_ENSPTIG00000014595	537	0	0	0	0	-
ENSPTIT00000007490_ENSPTIG00000006448	1674	0	0	0	0	-
ENSPTIT00000013189_ENSPTIG00000010399	744	0	0	0	0	-
ENSPTIT00000029418_ENSPTIG00000020874	906	0	0	0	0	-
ENSPTIT00000028267_ENSPTIG00000020118	540	0	0	0	0	-
ENSPTIT00000008805_ENSPTIG00000007388	975	0	0	0	0	-
ENSPTIT00000026498_ENSPTIG00000018977	2052	0	0	0	0	-
ENSPTIT00000028668_ENSPTIG00000020355	1419	0	0	0	0	-
ENSPTIT00000003754_ENSPTIG00000003117	3339	2	1	0	3	199;208;209
ENSPTIT00000018387_ENSPTIG00000013765	1050	3	3	0	4	1018;1019;1025;1031
ENSPTIT00000006964_ENSPTIG00000006036	2949	2	2	0	2	1371;1372
ENSPTIT00000023432_ENSPTIG00000017022	1038	0	0	0	0	-
ENSPTIT00000030610_ENSPTIG00000021580	4767	2	2	0	4	1468;1469;4478;4479
ENSPTIT00000007262_ENSPTIG00000006276	960	0	0	0	0	-
ENSPTIT00000011826_ENSPTIG00000009395	876	0	0	0	0	-
ENSPTIT00000010644_ENSPTIG00000008629	222	0	0	0	0	-
ENSPTIT00000022326_ENSPTIG00000016315	1197	0	0	0	0	-
ENSPTIT00000020287_ENSPTIG00000015008	540	0	0	0	0	-
ENSPTIT00000011133_ENSPTIG00000008959	1473	0	0	0	0	-
ENSPTIT00000029518_ENSPTIG00000020906	114	0	0	0	0	-
ENSPTIT00000029192_ENSPTIG00000020725	648	0	0	0	0	-
ENSPTIT00000011429_ENSPTIG00000009179	792	0	0	0	0	-
ENSPTIT00000013455_ENSPTIG00000010572	2112	0	0	0	0	-
ENSPTIT00000019851_ENSPTIG00000014719	585	2	1	1	2	336;337
ENSPTIT00000025999_ENSPTIG00000018725	585	1	1	0	1	223
ENSPTIT00000028642_ENSPTIG00000020361	657	0	0	0	0	-
ENSPTIT00000006511_ENSPTIG00000005752	957	0	0	0	0	-
ENSPTIT00000012348_ENSPTIG00000009819	1629	0	0	0	0	-
ENSPTIT00000012600_ENSPTIG00000009880	1701	0	0	0	0	-
ENSPTIT00000021300_ENSPTIG00000015635	1134	0	0	0	0	-
ENSPTIT00000015768_ENSPTIG00000012067	1473	0	0	0	0	-
ENSPTIT00000030933_ENSPTIG00000021810	678	0	0	0	0	-
ENSPTIT00000027977_ENSPTIG00000019942	1131	0	0	0	0	-
ENSPTIT00000013348_ENSPTIG00000010453	1584	0	0	0	0	-
ENSPTIT00000008175_ENSPTIG00000006909	3423	0	0	0	0	-
ENSPTIT00000006827_ENSPTIG00000005557	2643	0	0	0	0	-
ENSPTIT00000011923_ENSPTIG00000009490	711	3	2	0	3	19;122;125
ENSPTIT00000016195_ENSPTIG00000012349	960	0	0	0	0	-
ENSPTIT00000029913_ENSPTIG00000017581	3756	2	2	0	2	2277;2281
ENSPTIT00000026225_ENSPTIG00000018789	1818	0	0	0	0	-
ENSPTIT00000017391_ENSPTIG00000013084	324	0	0	0	0	-
ENSPTIT00000021659_ENSPTIG00000015861	621	0	0	0	0	-
ENSPTIT00000026776_ENSPTIG00000019205	636	0	0	0	0	-
ENSPTIT00000026852_ENSPTIG00000019248	243	0	0	0	0	-
ENSPTIT00000024522_ENSPTIG00000017744	1365	0	0	0	0	-
ENSPTIT00000016236_ENSPTIG00000012185	5733	1	0	1	1	5692
ENSPTIT00000008271_ENSPTIG00000006989	1836	2	1	1	2	1110;1121
ENSPTIT00000028543_ENSPTIG00000020293	294	0	0	0	0	-
ENSPTIT00000023544_ENSPTIG00000017023	2238	0	0	0	0	-
ENSPTIT00000010144_ENSPTIG00000008279	1692	3	1	2	3	1155;1191;1192
ENSPTIT00000015983_ENSPTIG00000012208	1344	0	0	0	0	-
ENSPTIT00000027917_ENSPTIG00000019912	1731	0	0	0	0	-
ENSPTIT00000014278_ENSPTIG00000011122	435	2	2	0	2	273;276
ENSPTIT00000011872_ENSPTIG00000009481	318	0	0	0	0	-
ENSPTIT00000006553_ENSPTIG00000005782	1164	0	0	0	0	-
ENSPTIT00000006160_ENSPTIG00000005497	1353	0	0	0	0	-
ENSPTIT00000014903_ENSPTIG00000011518	1110	2	1	1	2	626;639
ENSPTIT00000002043_ENSPTIG00000001769	186	0	0	0	0	-
ENSPTIT00000021611_ENSPTIG00000015845	450	0	0	0	0	-
ENSPTIT00000030710_ENSPTIG00000021674	1287	1	1	0	1	673
ENSPTIT00000016006_ENSPTIG00000012232	1026	2	0	2	2	231;243
ENSPTIT00000007188_ENSPTIG00000006233	1326	0	0	0	0	-
ENSPTIT00000016049_ENSPTIG00000012247	969	2	2	0	3	721;722;727
ENSPTIT00000024808_ENSPTIG00000017934	2634	4	2	2	4	574;1312;1317;1320
ENSPTIT00000009935_ENSPTIG00000008148	993	0	0	0	0	-
ENSPTIT00000001966_ENSPTIG00000001790	1323	0	0	0	0	-
ENSPTIT00000009093_ENSPTIG00000007568	1074	0	0	0	0	-
ENSPTIT00000011475_ENSPTIG00000008651	7617	2	2	0	2	56;3965
ENSPTIT00000025695_ENSPTIG00000018406	3354	0	0	0	0	-
ENSPTIT00000031234_ENSPTIG00000022000	1488	0	0	0	0	-
ENSPTIT00000029943_ENSPTIG00000021199	2667	5	4	0	5	2495;2504;2515;2552;2570
ENSPTIT00000024742_ENSPTIG00000017894	462	0	0	0	0	-
ENSPTIT00000014147_ENSPTIG00000011036	570	0	0	0	0	-
ENSPTIT00000008325_ENSPTIG00000007041	978	0	0	0	0	-
ENSPTIT00000007219_ENSPTIG00000006240	2103	5	5	0	5	680;682;1279;1607;1612
ENSPTIT00000022271_ENSPTIG00000016278	714	0	0	0	0	-
ENSPTIT00000030853_ENSPTIG00000021755	648	3	3	0	3	134;142;448
ENSPTIT00000028646_ENSPTIG00000020345	1506	0	0	0	0	-
ENSPTIT00000007267_ENSPTIG00000006205	4515	0	0	0	0	-
ENSPTIT00000006051_ENSPTIG00000005398	468	0	0	0	0	-
ENSPTIT00000028714_ENSPTIG00000020406	642	0	0	0	0	-
ENSPTIT00000024976_ENSPTIG00000018049	903	3	3	0	3	559;752;757
ENSPTIT00000017071_ENSPTIG00000012891	861	2	1	0	3	26;77;78
ENSPTIT00000029160_ENSPTIG00000020681	3873	1	1	0	1	923
ENSPTIT00000020552_ENSPTIG00000015168	345	0	0	0	0	-
ENSPTIT00000024612_ENSPTIG00000017797	1293	2	2	0	2	167;173
ENSPTIT00000009391_ENSPTIG00000007750	312	0	0	0	0	-
ENSPTIT00000006356_ENSPTIG00000005645	429	0	0	0	0	-
ENSPTIT00000016509_ENSPTIG00000012353	2439	0	0	0	0	-
ENSPTIT00000012895_ENSPTIG00000010177	2832	1	1	0	2	1900;1902
ENSPTIT00000012201_ENSPTIG00000009716	1524	0	0	0	0	-
ENSPTIT00000009774_ENSPTIG00000007984	2247	2	1	1	2	2199;2242
ENSPTIT00000004028_ENSPTIG00000003269	897	0	0	0	0	-
ENSPTIT00000008519_ENSPTIG00000007186	978	0	0	0	0	-
ENSPTIT00000006350_ENSPTIG00000005599	537	0	0	0	0	-
ENSPTIT00000017968_ENSPTIG00000013471	615	0	0	0	0	-
ENSPTIT00000021895_ENSPTIG00000015998	2934	0	0	0	0	-
ENSPTIT00000006453_ENSPTIG00000005710	681	0	0	0	0	-
ENSPTIT00000005923_ENSPTIG00000005326	2235	0	0	0	0	-
ENSPTIT00000007602_ENSPTIG00000006529	363	0	0	0	0	-
ENSPTIT00000018692_ENSPTIG00000013941	1434	0	0	0	0	-
ENSPTIT00000009149_ENSPTIG00000007564	2247	0	0	0	0	-
ENSPTIT00000015386_ENSPTIG00000011821	624	2	1	0	2	434;520
ENSPTIT00000011361_ENSPTIG00000009128	426	0	0	0	0	-
ENSPTIT00000004412_ENSPTIG00000004002	1929	0	0	0	0	-
ENSPTIT00000031330_ENSPTIG00000022069	5550	4	0	0	8	189;190;191;192;193;194;195;196
ENSPTIT00000005468_ENSPTIG00000004917	2184	18	14	4	24	461;463;464;465;769;771;773;776;782;816;822;829;831;867;889;922;924;1015;1028;1087;1110;1118;1123;1124
ENSPTIT00000001077_ENSPTIG00000000845	1395	0	0	0	0	-
ENSPTIT00000012933_ENSPTIG00000010174	927	0	0	0	0	-
ENSPTIT00000015252_ENSPTIG00000011730	285	0	0	0	0	-
ENSPTIT00000019613_ENSPTIG00000014524	1245	0	0	0	0	-
ENSPTIT00000007006_ENSPTIG00000006067	1275	0	0	0	0	-
ENSPTIT00000004314_ENSPTIG00000003517	3003	0	0	0	0	-
ENSPTIT00000017679_ENSPTIG00000013246	2019	0	0	0	0	-
ENSPTIT00000020220_ENSPTIG00000014964	786	0	0	0	0	-
ENSPTIT00000013114_ENSPTIG00000010312	429	0	0	0	0	-
ENSPTIT00000007190_ENSPTIG00000006236	537	2	0	2	2	15;210
ENSPTIT00000030334_ENSPTIG00000021434	1299	0	0	0	0	-
ENSPTIT00000026567_ENSPTIG00000019070	375	1	1	0	1	201
ENSPTIT00000005456_ENSPTIG00000004445	1272	0	0	0	0	-
ENSPTIT00000018619_ENSPTIG00000013917	186	0	0	0	0	-
ENSPTIT00000012776_ENSPTIG00000010126	1419	2	1	1	2	97;108
ENSPTIT00000007871_ENSPTIG00000006576	984	0	0	0	0	-
ENSPTIT00000027551_ENSPTIG00000019689	1314	0	0	0	0	-
ENSPTIT00000005413_ENSPTIG00000004467	2973	1	1	0	2	821;822
ENSPTIT00000018828_ENSPTIG00000014055	717	0	0	0	0	-
ENSPTIT00000021572_ENSPTIG00000015785	501	2	2	0	2	5;7
ENSPTIT00000013880_ENSPTIG00000010856	2184	0	0	0	0	-
ENSPTIT00000019339_ENSPTIG00000014368	1017	0	0	0	0	-
ENSPTIT00000014582_ENSPTIG00000011318	1650	0	0	0	0	-
ENSPTIT00000016152_ENSPTIG00000012324	933	0	0	0	0	-
ENSPTIT00000011681_ENSPTIG00000009356	1644	0	0	0	0	-
ENSPTIT00000019759_ENSPTIG00000014654	957	0	0	0	0	-
ENSPTIT00000014164_ENSPTIG00000011048	3159	1	1	0	2	970;972
ENSPTIT00000014623_ENSPTIG00000011354	279	0	0	0	0	-
ENSPTIT00000019953_ENSPTIG00000014792	1080	0	0	0	0	-
ENSPTIT00000023970_ENSPTIG00000017380	612	2	2	0	2	392;407
ENSPTIT00000011329_ENSPTIG00000009113	2871	0	0	0	0	-
ENSPTIT00000006849_ENSPTIG00000005962	1821	0	0	0	0	-
ENSPTIT00000014813_ENSPTIG00000011449	7029	0	0	0	0	-
ENSPTIT00000014882_ENSPTIG00000011508	834	0	0	0	0	-
ENSPTIT00000014058_ENSPTIG00000010935	234	0	0	0	0	-
ENSPTIT00000013381_ENSPTIG00000010527	933	0	0	0	0	-
ENSPTIT00000009475_ENSPTIG00000007811	705	0	0	0	0	-
ENSPTIT00000029731_ENSPTIG00000021082	387	0	0	0	0	-
ENSPTIT00000012290_ENSPTIG00000009767	1926	0	0	0	0	-
ENSPTIT00000021953_ENSPTIG00000016039	1356	0	0	0	0	-
ENSPTIT00000017641_ENSPTIG00000013225	8106	1	1	0	1	6354
ENSPTIT00000024827_ENSPTIG00000017944	2139	0	0	0	0	-
ENSPTIT00000021169_ENSPTIG00000015535	1605	0	0	0	0	-
ENSPTIT00000004909_ENSPTIG00000004202	1134	0	0	0	0	-
ENSPTIT00000026427_ENSPTIG00000018975	1764	2	1	1	2	1352;1360
ENSPTIT00000022181_ENSPTIG00000016199	1143	0	0	0	0	-
ENSPTIT00000026688_ENSPTIG00000019145	459	0	0	0	0	-
ENSPTIT00000023220_ENSPTIG00000016894	1788	1	1	0	1	1232
ENSPTIT00000007123_ENSPTIG00000006184	945	0	0	0	0	-
ENSPTIT00000009001_ENSPTIG00000007488	1056	0	0	0	0	-
ENSPTIT00000011672_ENSPTIG00000009344	1599	5	4	1	5	378;475;1425;1590;1591
ENSPTIT00000026247_ENSPTIG00000018865	1158	0	0	0	0	-
ENSPTIT00000017820_ENSPTIG00000013385	402	0	0	0	0	-
ENSPTIT00000002849_ENSPTIG00000002630	1005	0	0	0	0	-
ENSPTIT00000014274_ENSPTIG00000011124	546	0	0	0	0	-
ENSPTIT00000029100_ENSPTIG00000020659	930	0	0	0	0	-
ENSPTIT00000020968_ENSPTIG00000015426	444	0	0	0	0	-
ENSPTIT00000025549_ENSPTIG00000018366	1755	0	0	0	0	-
ENSPTIT00000019928_ENSPTIG00000014769	906	0	0	0	0	-
ENSPTIT00000019583_ENSPTIG00000014508	678	0	0	0	0	-
ENSPTIT00000027535_ENSPTIG00000019652	3849	7	7	0	7	823;833;916;3577;3580;3587;3589
ENSPTIT00000014764_ENSPTIG00000011447	468	0	0	0	0	-
ENSPTIT00000024695_ENSPTIG00000017842	1944	0	0	0	0	-
ENSPTIT00000028705_ENSPTIG00000020357	3099	1	1	0	1	1682
ENSPTIT00000014909_ENSPTIG00000011532	789	0	0	0	0	-
ENSPTIT00000022833_ENSPTIG00000016647	372	1	1	0	1	152
ENSPTIT00000015959_ENSPTIG00000012183	969	4	3	1	4	116;129;219;232
ENSPTIT00000009351_ENSPTIG00000007757	324	0	0	0	0	-
ENSPTIT00000028710_ENSPTIG00000020230	1194	0	0	0	0	-
ENSPTIT00000022914_ENSPTIG00000016698	522	0	0	0	0	-
ENSPTIT00000000672_ENSPTIG00000000381	1725	4	4	0	4	7;12;131;139
ENSPTIT00000019395_ENSPTIG00000014394	855	0	0	0	0	-
ENSPTIT00000022560_ENSPTIG00000016472	1137	0	0	0	0	-
ENSPTIT00000026300_ENSPTIG00000018894	855	2	1	1	2	720;845
ENSPTIT00000026947_ENSPTIG00000019307	2148	0	0	0	0	-
ENSPTIT00000007246_ENSPTIG00000006275	1059	0	0	0	0	-
ENSPTIT00000022029_ENSPTIG00000016090	885	1	1	0	1	162
ENSPTIT00000018308_ENSPTIG00000013702	4077	0	0	0	0	-
ENSPTIT00000016178_ENSPTIG00000012332	3267	0	0	0	0	-
ENSPTIT00000023332_ENSPTIG00000016969	2157	0	0	0	0	-
ENSPTIT00000006073_ENSPTIG00000005411	3486	0	0	0	0	-
ENSPTIT00000010403_ENSPTIG00000008458	423	2	2	0	2	392;398
ENSPTIT00000022581_ENSPTIG00000016445	1722	0	0	0	0	-
ENSPTIT00000019753_ENSPTIG00000014628	693	0	0	0	0	-
ENSPTIT00000013238_ENSPTIG00000009965	5166	0	0	0	0	-
ENSPTIT00000014789_ENSPTIG00000011462	5409	0	0	0	0	-
ENSPTIT00000018376_ENSPTIG00000013756	1137	1	1	0	2	791;792
ENSPTIT00000008687_ENSPTIG00000007279	14931	4	4	0	5	3937;3964;3966;6270;12572
ENSPTIT00000009404_ENSPTIG00000007632	3207	0	0	0	0	-
ENSPTIT00000031149_ENSPTIG00000021951	3507	0	0	0	0	-
ENSPTIT00000023429_ENSPTIG00000016967	1245	0	0	0	0	-
ENSPTIT00000030575_ENSPTIG00000021590	2802	3	3	0	4	146;147;213;215
ENSPTIT00000015652_ENSPTIG00000011994	678	2	1	1	2	108;119
ENSPTIT00000025263_ENSPTIG00000018219	654	0	0	0	0	-
ENSPTIT00000013077_ENSPTIG00000010318	2862	4	4	0	5	354;358;368;422;423
ENSPTIT00000008451_ENSPTIG00000007131	828	0	0	0	0	-
ENSPTIT00000006583_ENSPTIG00000005794	1692	0	0	0	0	-
ENSPTIT00000024622_ENSPTIG00000017785	1293	0	0	0	0	-
ENSPTIT00000012477_ENSPTIG00000009907	939	0	0	0	0	-
ENSPTIT00000027086_ENSPTIG00000019395	1086	1	0	0	1	30
ENSPTIT00000010060_ENSPTIG00000008208	5196	0	0	0	0	-
ENSPTIT00000024511_ENSPTIG00000017734	1647	0	0	0	0	-
ENSPTIT00000027639_ENSPTIG00000019726	3363	3	3	0	3	1573;3277;3284
ENSPTIT00000019869_ENSPTIG00000014643	4875	0	0	0	0	-
ENSPTIT00000005084_ENSPTIG00000004532	672	0	0	0	0	-
ENSPTIT00000020569_ENSPTIG00000015170	963	0	0	0	0	-
ENSPTIT00000029191_ENSPTIG00000020714	126	0	0	0	0	-
ENSPTIT00000018037_ENSPTIG00000013526	1926	0	0	0	0	-
ENSPTIT00000012641_ENSPTIG00000010029	1056	0	0	0	0	-
ENSPTIT00000026559_ENSPTIG00000019060	756	1	1	0	1	365
ENSPTIT00000006817_ENSPTIG00000005963	1347	0	0	0	0	-
ENSPTIT00000013797_ENSPTIG00000010711	843	0	0	0	0	-
ENSPTIT00000007646_ENSPTIG00000006560	1053	0	0	0	0	-
ENSPTIT00000008744_ENSPTIG00000007317	582	0	0	0	0	-
ENSPTIT00000010798_ENSPTIG00000008739	1242	1	0	1	1	549
ENSPTIT00000019499_ENSPTIG00000014470	435	0	0	0	0	-
ENSPTIT00000010836_ENSPTIG00000008758	558	0	0	0	0	-
ENSPTIT00000008768_ENSPTIG00000007342	510	0	0	0	0	-
ENSPTIT00000009202_ENSPTIG00000007651	2592	0	0	0	0	-
ENSPTIT00000016561_ENSPTIG00000012539	891	0	0	0	0	-
ENSPTIT00000007982_ENSPTIG00000006782	1911	1	1	0	1	781
ENSPTIT00000019279_ENSPTIG00000014205	1140	0	0	0	0	-
ENSPTIT00000015606_ENSPTIG00000011966	1473	2	2	0	3	328;329;507
ENSPTIT00000009941_ENSPTIG00000008110	2373	0	0	0	0	-
ENSPTIT00000021289_ENSPTIG00000015582	3414	7	6	1	7	2516;2519;2577;2602;2939;3209;3216
ENSPTIT00000023773_ENSPTIG00000017226	1860	1	0	1	1	909
ENSPTIT00000011064_ENSPTIG00000008921	1629	2	1	1	2	421;1380
ENSPTIT00000014365_ENSPTIG00000011165	282	0	0	0	0	-
ENSPTIT00000006039_ENSPTIG00000005402	813	0	0	0	0	-
ENSPTIT00000006987_ENSPTIG00000006079	957	0	0	0	0	-
ENSPTIT00000012826_ENSPTIG00000010152	2625	2	1	1	2	13;27
ENSPTIT00000031369_ENSPTIG00000022094	1023	1	1	0	2	563;564
ENSPTIT00000013050_ENSPTIG00000010294	1911	0	0	0	0	-
ENSPTIT00000021565_ENSPTIG00000015750	1770	1	0	1	1	1365
ENSPTIT00000024759_ENSPTIG00000017891	639	0	0	0	0	-
ENSPTIT00000011852_ENSPTIG00000009474	1023	4	3	1	5	142;736;746;747;789
ENSPTIT00000020210_ENSPTIG00000014960	675	0	0	0	0	-
ENSPTIT00000027438_ENSPTIG00000019614	2040	0	0	0	0	-
ENSPTIT00000023791_ENSPTIG00000017233	1455	0	0	0	0	-
ENSPTIT00000023588_ENSPTIG00000017120	885	0	0	0	0	-
ENSPTIT00000027926_ENSPTIG00000019924	591	0	0	0	0	-
ENSPTIT00000022404_ENSPTIG00000016142	4875	2	1	0	2	4785;4793
ENSPTIT00000006741_ENSPTIG00000005788	1560	1	1	0	2	502;503
ENSPTIT00000014862_ENSPTIG00000011480	318	0	0	0	0	-
ENSPTIT00000029473_ENSPTIG00000020888	2091	2	2	0	2	70;148
ENSPTIT00000012989_ENSPTIG00000010269	933	1	1	0	1	692
ENSPTIT00000023661_ENSPTIG00000017165	669	0	0	0	0	-
ENSPTIT00000020223_ENSPTIG00000014964	654	0	0	0	0	-
ENSPTIT00000019746_ENSPTIG00000014652	534	0	0	0	0	-
ENSPTIT00000009980_ENSPTIG00000008163	930	2	2	0	3	308;353;354
ENSPTIT00000008711_ENSPTIG00000007307	1767	0	0	0	0	-
ENSPTIT00000009689_ENSPTIG00000007957	369	0	0	0	0	-
ENSPTIT00000022006_ENSPTIG00000016105	1899	1	1	0	1	43
ENSPTIT00000011449_ENSPTIG00000009199	1905	0	0	0	0	-
ENSPTIT00000007686_ENSPTIG00000006593	252	0	0	0	0	-
ENSPTIT00000012087_ENSPTIG00000009501	3675	0	0	0	0	-
ENSPTIT00000010260_ENSPTIG00000008349	468	1	1	0	1	421
ENSPTIT00000010574_ENSPTIG00000008591	627	0	0	0	0	-
ENSPTIT00000026828_ENSPTIG00000019241	168	0	0	0	0	-
ENSPTIT00000013301_ENSPTIG00000010455	1587	0	0	0	0	-
ENSPTIT00000005270_ENSPTIG00000004432	2490	2	2	0	2	38;46
ENSPTIT00000016881_ENSPTIG00000012756	4056	0	0	0	0	-
ENSPTIT00000024643_ENSPTIG00000017684	5157	0	0	0	0	-
ENSPTIT00000013767_ENSPTIG00000010791	939	0	0	0	0	-
ENSPTIT00000013709_ENSPTIG00000010756	1440	0	0	0	0	-
ENSPTIT00000022433_ENSPTIG00000016379	657	0	0	0	0	-
ENSPTIT00000028815_ENSPTIG00000020456	2013	0	0	0	0	-
ENSPTIT00000025628_ENSPTIG00000018472	201	0	0	0	0	-
ENSPTIT00000000251_ENSPTIG00000000185	1362	0	0	0	0	-
ENSPTIT00000010560_ENSPTIG00000008557	1221	0	0	0	0	-
ENSPTIT00000013875_ENSPTIG00000010807	1800	0	0	0	0	-
ENSPTIT00000010027_ENSPTIG00000008203	1068	0	0	0	0	-
ENSPTIT00000006761_ENSPTIG00000005831	2787	0	0	0	0	-
ENSPTIT00000027385_ENSPTIG00000019578	297	0	0	0	0	-
ENSPTIT00000030402_ENSPTIG00000021484	354	0	0	0	0	-
ENSPTIT00000013763_ENSPTIG00000010789	2118	0	0	0	0	-
ENSPTIT00000006501_ENSPTIG00000005739	1584	0	0	0	0	-
ENSPTIT00000023201_ENSPTIG00000016873	1623	0	0	0	0	-
ENSPTIT00000012233_ENSPTIG00000009657	2919	0	0	0	0	-
ENSPTIT00000017774_ENSPTIG00000013344	732	0	0	0	0	-
ENSPTIT00000012518_ENSPTIG00000009943	951	1	1	0	1	289
ENSPTIT00000028356_ENSPTIG00000020192	978	0	0	0	0	-
ENSPTIT00000008419_ENSPTIG00000007126	573	0	0	0	0	-
ENSPTIT00000023697_ENSPTIG00000017147	1743	0	0	0	0	-
ENSPTIT00000017513_ENSPTIG00000013195	282	0	0	0	0	-
ENSPTIT00000007600_ENSPTIG00000006532	1797	0	0	0	0	-
ENSPTIT00000003247_ENSPTIG00000002842	2310	1	1	0	2	409;410
ENSPTIT00000014603_ENSPTIG00000011343	1128	1	1	0	1	757
ENSPTIT00000018497_ENSPTIG00000013741	2358	2	1	1	2	1719;1730
ENSPTIT00000007041_ENSPTIG00000006123	2847	0	0	0	0	-
ENSPTIT00000018091_ENSPTIG00000013569	2568	0	0	0	0	-
ENSPTIT00000030269_ENSPTIG00000021396	1266	0	0	0	0	-
ENSPTIT00000006989_ENSPTIG00000006096	1728	0	0	0	0	-
ENSPTIT00000020559_ENSPTIG00000015188	1455	6	4	2	6	188;192;982;1154;1160;1182
ENSPTIT00000028013_ENSPTIG00000019963	1455	1	0	0	1	42
ENSPTIT00000023559_ENSPTIG00000017108	7677	0	0	0	0	-
ENSPTIT00000021545_ENSPTIG00000015618	4965	2	2	0	2	1833;1834
ENSPTIT00000022243_ENSPTIG00000016266	942	0	0	0	0	-
ENSPTIT00000000651_ENSPTIG00000000564	1398	0	0	0	0	-
ENSPTIT00000020514_ENSPTIG00000015140	1224	2	1	1	2	1015;1018
ENSPTIT00000026972_ENSPTIG00000019270	1152	2	2	0	2	730;743
ENSPTIT00000008448_ENSPTIG00000007140	1488	0	0	0	0	-
ENSPTIT00000009356_ENSPTIG00000007765	3132	0	0	0	0	-
ENSPTIT00000007268_ENSPTIG00000006265	1695	0	0	0	0	-
ENSPTIT00000007221_ENSPTIG00000006266	801	0	0	0	0	-
ENSPTIT00000013393_ENSPTIG00000010487	3843	6	6	0	6	301;2212;2273;2309;2732;2735
ENSPTIT00000012158_ENSPTIG00000009669	1299	0	0	0	0	-
ENSPTIT00000007855_ENSPTIG00000006696	3309	2	2	0	2	944;946
ENSPTIT00000021185_ENSPTIG00000015487	2109	0	0	0	0	-
ENSPTIT00000020238_ENSPTIG00000014977	1224	0	0	0	0	-
ENSPTIT00000029680_ENSPTIG00000021042	477	0	0	0	0	-
ENSPTIT00000010329_ENSPTIG00000008365	1170	0	0	0	0	-
ENSPTIT00000025825_ENSPTIG00000018605	1692	0	0	0	0	-
ENSPTIT00000015786_ENSPTIG00000012086	798	0	0	0	0	-
ENSPTIT00000014087_ENSPTIG00000010998	600	0	0	0	0	-
ENSPTIT00000022940_ENSPTIG00000016696	2391	3	3	0	3	104;2226;2236
ENSPTIT00000000603_ENSPTIG00000000483	1326	0	0	0	0	-
ENSPTIT00000022900_ENSPTIG00000016663	3264	0	0	0	0	-
ENSPTIT00000024800_ENSPTIG00000017930	3078	0	0	0	0	-
ENSPTIT00000025940_ENSPTIG00000018674	1443	0	0	0	0	-
ENSPTIT00000021736_ENSPTIG00000015907	1062	0	0	0	0	-
ENSPTIT00000018734_ENSPTIG00000013987	1314	0	0	0	0	-
ENSPTIT00000008052_ENSPTIG00000006786	1269	0	0	0	0	-
ENSPTIT00000005048_ENSPTIG00000004587	621	0	0	0	0	-
ENSPTIT00000010755_ENSPTIG00000008709	777	0	0	0	0	-
ENSPTIT00000018261_ENSPTIG00000013683	357	0	0	0	0	-
ENSPTIT00000011958_ENSPTIG00000009479	2163	0	0	0	0	-
ENSPTIT00000026308_ENSPTIG00000018852	720	0	0	0	0	-
ENSPTIT00000027530_ENSPTIG00000019659	1494	0	0	0	0	-
ENSPTIT00000019622_ENSPTIG00000014540	1065	0	0	0	0	-
ENSPTIT00000010333_ENSPTIG00000008391	1206	0	0	0	0	-
ENSPTIT00000000952_ENSPTIG00000000892	312	0	0	0	0	-
ENSPTIT00000014787_ENSPTIG00000011458	483	0	0	0	0	-
ENSPTIT00000008215_ENSPTIG00000006969	165	0	0	0	0	-
ENSPTIT00000021839_ENSPTIG00000015994	1248	0	0	0	0	-
ENSPTIT00000007853_ENSPTIG00000006698	624	0	0	0	0	-
ENSPTIT00000018560_ENSPTIG00000013879	1527	0	0	0	0	-
ENSPTIT00000022680_ENSPTIG00000016537	1503	1	1	0	1	1205
ENSPTIT00000012778_ENSPTIG00000010125	930	0	0	0	0	-
ENSPTIT00000023811_ENSPTIG00000017262	1404	0	0	0	0	-
ENSPTIT00000018446_ENSPTIG00000013750	1122	3	2	1	3	884;893;1122
ENSPTIT00000030391_ENSPTIG00000021479	1638	0	0	0	0	-
ENSPTIT00000023501_ENSPTIG00000017079	1131	0	0	0	0	-
ENSPTIT00000008411_ENSPTIG00000007001	1023	2	1	0	2	971;976
ENSPTIT00000006971_ENSPTIG00000006064	249	0	0	0	0	-
ENSPTIT00000003017_ENSPTIG00000002091	2580	2	2	0	2	1531;1537
ENSPTIT00000021368_ENSPTIG00000015691	1365	0	0	0	0	-
ENSPTIT00000018370_ENSPTIG00000013671	1746	0	0	0	0	-
ENSPTIT00000029622_ENSPTIG00000020972	8352	1	1	0	2	5881;5882
ENSPTIT00000007367_ENSPTIG00000006073	2874	0	0	0	0	-
ENSPTIT00000018701_ENSPTIG00000013875	3186	0	0	0	0	-
ENSPTIT00000000937_ENSPTIG00000000873	1122	0	0	0	0	-
ENSPTIT00000022445_ENSPTIG00000016376	1323	0	0	0	0	-
ENSPTIT00000024300_ENSPTIG00000017602	912	0	0	0	0	-
ENSPTIT00000018282_ENSPTIG00000013684	1188	1	1	0	1	145
ENSPTIT00000027791_ENSPTIG00000019817	2055	3	3	0	3	541;594;595
ENSPTIT00000016581_ENSPTIG00000012572	1797	1	1	0	1	1150
ENSPTIT00000002749_ENSPTIG00000002445	510	0	0	0	0	-
ENSPTIT00000015611_ENSPTIG00000011965	1527	0	0	0	0	-
ENSPTIT00000029128_ENSPTIG00000020678	372	3	2	1	3	2;4;15
ENSPTIT00000030614_ENSPTIG00000021609	1530	0	0	0	0	-
ENSPTIT00000030116_ENSPTIG00000021290	840	2	2	0	2	330;331
ENSPTIT00000030147_ENSPTIG00000021295	135	0	0	0	0	-
ENSPTIT00000021107_ENSPTIG00000015517	834	0	0	0	0	-
ENSPTIT00000027151_ENSPTIG00000019406	1713	0	0	0	0	-
ENSPTIT00000029861_ENSPTIG00000021159	411	0	0	0	0	-
ENSPTIT00000005955_ENSPTIG00000005349	2247	1	0	1	1	1992
ENSPTIT00000009382_ENSPTIG00000007773	1359	0	0	0	0	-
ENSPTIT00000011365_ENSPTIG00000009128	381	0	0	0	0	-
ENSPTIT00000016658_ENSPTIG00000012639	306	0	0	0	0	-
ENSPTIT00000022172_ENSPTIG00000016151	2319	2	2	0	2	974;976
ENSPTIT00000020990_ENSPTIG00000015391	1665	0	0	0	0	-
ENSPTIT00000018137_ENSPTIG00000013434	2220	0	0	0	0	-
ENSPTIT00000021641_ENSPTIG00000015827	4944	0	0	0	0	-
ENSPTIT00000018472_ENSPTIG00000013788	1158	0	0	0	0	-
ENSPTIT00000015248_ENSPTIG00000011736	2295	6	3	1	6	373;385;391;853;856;876
ENSPTIT00000017617_ENSPTIG00000013254	906	0	0	0	0	-
ENSPTIT00000003739_ENSPTIG00000003417	201	2	2	0	2	172;182
ENSPTIT00000008725_ENSPTIG00000007319	1596	3	2	1	4	599;603;1561;1562
ENSPTIT00000011447_ENSPTIG00000009177	384	0	0	0	0	-
ENSPTIT00000007133_ENSPTIG00000006198	945	5	5	0	5	789;793;841;854;870
ENSPTIT00000026405_ENSPTIG00000018950	2094	0	0	0	0	-
ENSPTIT00000030769_ENSPTIG00000021708	1512	0	0	0	0	-
ENSPTIT00000025525_ENSPTIG00000018400	1407	0	0	0	0	-
ENSPTIT00000027341_ENSPTIG00000019551	843	1	1	0	1	659
ENSPTIT00000017591_ENSPTIG00000013137	1599	0	0	0	0	-
ENSPTIT00000017321_ENSPTIG00000013045	924	1	0	1	1	610
ENSPTIT00000016412_ENSPTIG00000012476	759	2	1	1	3	213;611;612
ENSPTIT00000008939_ENSPTIG00000007409	2523	1	0	0	1	2491
ENSPTIT00000022905_ENSPTIG00000016684	1356	0	0	0	0	-
ENSPTIT00000025010_ENSPTIG00000018065	588	3	3	0	3	296;310;356
ENSPTIT00000028733_ENSPTIG00000020418	1209	2	1	1	2	66;151
ENSPTIT00000015765_ENSPTIG00000011841	3567	0	0	0	0	-
ENSPTIT00000017189_ENSPTIG00000012968	960	0	0	0	0	-
ENSPTIT00000006789_ENSPTIG00000005921	720	0	0	0	0	-
ENSPTIT00000027765_ENSPTIG00000019810	2121	3	2	1	3	201;758;1875
ENSPTIT00000012992_ENSPTIG00000010233	750	0	0	0	0	-
ENSPTIT00000030057_ENSPTIG00000021262	2055	0	0	0	0	-
ENSPTIT00000011109_ENSPTIG00000008927	1482	0	0	0	0	-
ENSPTIT00000024777_ENSPTIG00000017919	858	0	0	0	0	-
ENSPTIT00000024058_ENSPTIG00000017381	4569	2	2	0	2	2484;2489
ENSPTIT00000013668_ENSPTIG00000010733	717	0	0	0	0	-
ENSPTIT00000008665_ENSPTIG00000007265	1032	2	2	0	2	641;646
ENSPTIT00000022007_ENSPTIG00000016113	579	2	2	0	3	362;363;365
ENSPTIT00000030031_ENSPTIG00000021251	1920	0	0	0	0	-
ENSPTIT00000005493_ENSPTIG00000004979	309	0	0	0	0	-
ENSPTIT00000027606_ENSPTIG00000019668	2349	0	0	0	0	-
ENSPTIT00000023242_ENSPTIG00000016923	381	0	0	0	0	-
ENSPTIT00000029382_ENSPTIG00000020840	1473	0	0	0	0	-
ENSPTIT00000029859_ENSPTIG00000017581	4116	2	2	0	2	2637;2641
ENSPTIT00000012690_ENSPTIG00000010018	2184	0	0	0	0	-
ENSPTIT00000023210_ENSPTIG00000016529	1476	1	0	0	1	86
ENSPTIT00000008579_ENSPTIG00000007220	1179	0	0	0	0	-
ENSPTIT00000013601_ENSPTIG00000010679	1410	0	0	0	0	-
ENSPTIT00000016037_ENSPTIG00000012254	1545	0	0	0	0	-
ENSPTIT00000021183_ENSPTIG00000015527	2184	3	2	1	3	1275;1276;1285
ENSPTIT00000014773_ENSPTIG00000011433	5622	2	1	0	5	979;980;981;2387;2388
ENSPTIT00000002762_ENSPTIG00000002545	1020	0	0	0	0	-
ENSPTIT00000025390_ENSPTIG00000018300	753	0	0	0	0	-
ENSPTIT00000024720_ENSPTIG00000017873	1194	0	0	0	0	-
ENSPTIT00000012501_ENSPTIG00000009929	870	0	0	0	0	-
ENSPTIT00000020399_ENSPTIG00000015085	3201	0	0	0	0	-
ENSPTIT00000021083_ENSPTIG00000015492	894	0	0	0	0	-
ENSPTIT00000026070_ENSPTIG00000018588	1530	0	0	0	0	-
ENSPTIT00000018735_ENSPTIG00000013989	390	0	0	0	0	-
ENSPTIT00000023439_ENSPTIG00000017016	1272	0	0	0	0	-
ENSPTIT00000007409_ENSPTIG00000006397	783	0	0	0	0	-
ENSPTIT00000021383_ENSPTIG00000015564	1935	0	0	0	0	-
ENSPTIT00000015494_ENSPTIG00000011893	1014	0	0	0	0	-
ENSPTIT00000021768_ENSPTIG00000015938	1407	0	0	0	0	-
ENSPTIT00000010494_ENSPTIG00000008528	570	0	0	0	0	-
ENSPTIT00000028454_ENSPTIG00000020243	594	0	0	0	0	-
ENSPTIT00000016047_ENSPTIG00000012242	2445	1	1	0	1	85
ENSPTIT00000014913_ENSPTIG00000011528	678	0	0	0	0	-
ENSPTIT00000013380_ENSPTIG00000010522	780	3	2	1	3	395;408;522
ENSPTIT00000004319_ENSPTIG00000003753	111	0	0	0	0	-
ENSPTIT00000003141_ENSPTIG00000002734	1539	0	0	0	0	-
ENSPTIT00000015388_ENSPTIG00000011795	1284	0	0	0	0	-
ENSPTIT00000028747_ENSPTIG00000020230	1020	0	0	0	0	-
ENSPTIT00000011507_ENSPTIG00000009182	1170	0	0	0	0	-
ENSPTIT00000029600_ENSPTIG00000020991	2574	1	1	0	1	1852
ENSPTIT00000008443_ENSPTIG00000007136	300	0	0	0	0	-
ENSPTIT00000015601_ENSPTIG00000011938	513	0	0	0	0	-
ENSPTIT00000001927_ENSPTIG00000001750	873	0	0	0	0	-
ENSPTIT00000024249_ENSPTIG00000017567	249	0	0	0	0	-
ENSPTIT00000006865_ENSPTIG00000005918	1500	2	2	0	2	496;509
ENSPTIT00000001187_ENSPTIG00000001063	537	0	0	0	0	-
ENSPTIT00000014229_ENSPTIG00000011087	765	0	0	0	0	-
ENSPTIT00000004860_ENSPTIG00000004368	774	0	0	0	0	-
ENSPTIT00000021077_ENSPTIG00000015501	696	3	2	1	4	181;189;224;225
ENSPTIT00000016558_ENSPTIG00000012563	954	1	1	0	1	940
ENSPTIT00000017836_ENSPTIG00000013302	1527	0	0	0	0	-
ENSPTIT00000025731_ENSPTIG00000018540	966	0	0	0	0	-
ENSPTIT00000014509_ENSPTIG00000011263	1020	0	0	0	0	-
ENSPTIT00000002845_ENSPTIG00000002620	312	1	0	1	1	48
ENSPTIT00000027754_ENSPTIG00000019811	579	0	0	0	0	-
ENSPTIT00000000275_ENSPTIG00000000279	1191	0	0	0	0	-
ENSPTIT00000022465_ENSPTIG00000016399	213	0	0	0	0	-
ENSPTIT00000013323_ENSPTIG00000010302	1110	0	0	0	0	-
ENSPTIT00000009761_ENSPTIG00000007985	4488	0	0	0	0	-
ENSPTIT00000000347_ENSPTIG00000000251	1479	0	0	0	0	-
ENSPTIT00000019269_ENSPTIG00000014315	2241	0	0	0	0	-
ENSPTIT00000013897_ENSPTIG00000010867	2049	1	0	1	1	108
ENSPTIT00000010665_ENSPTIG00000008581	1656	0	0	0	0	-
ENSPTIT00000009303_ENSPTIG00000007700	549	0	0	0	0	-
ENSPTIT00000025890_ENSPTIG00000018646	2154	0	0	0	0	-
ENSPTIT00000011586_ENSPTIG00000009294	330	0	0	0	0	-
ENSPTIT00000024360_ENSPTIG00000017628	2739	0	0	0	0	-
ENSPTIT00000026597_ENSPTIG00000019073	633	2	1	1	2	529;532
ENSPTIT00000011994_ENSPTIG00000009546	2355	0	0	0	0	-
ENSPTIT00000024802_ENSPTIG00000017924	495	0	0	0	0	-
ENSPTIT00000013683_ENSPTIG00000010741	243	0	0	0	0	-
ENSPTIT00000006685_ENSPTIG00000005842	2421	0	0	0	0	-
ENSPTIT00000029183_ENSPTIG00000020699	975	0	0	0	0	-
ENSPTIT00000019535_ENSPTIG00000014473	1767	0	0	0	0	-
ENSPTIT00000023801_ENSPTIG00000017269	2532	0	0	0	0	-
ENSPTIT00000023743_ENSPTIG00000017217	729	0	0	0	0	-
ENSPTIT00000011487_ENSPTIG00000009226	1080	5	4	1	5	815;835;840;844;853
ENSPTIT00000021421_ENSPTIG00000015564	1389	0	0	0	0	-
ENSPTIT00000009448_ENSPTIG00000007803	339	0	0	0	0	-
ENSPTIT00000008804_ENSPTIG00000007366	402	0	0	0	0	-
ENSPTIT00000003319_ENSPTIG00000003043	2232	0	0	0	0	-
ENSPTIT00000020933_ENSPTIG00000015398	1575	3	1	0	4	752;753;755;793
ENSPTIT00000030720_ENSPTIG00000021669	3330	5	2	3	5	11;225;343;2190;2202
ENSPTIT00000012565_ENSPTIG00000009963	471	0	0	0	0	-
ENSPTIT00000024416_ENSPTIG00000017666	3105	1	1	0	1	2951
ENSPTIT00000007592_ENSPTIG00000006403	1170	0	0	0	0	-
ENSPTIT00000018906_ENSPTIG00000014094	1254	0	0	0	0	-
ENSPTIT00000012231_ENSPTIG00000009742	261	0	0	0	0	-
ENSPTIT00000017614_ENSPTIG00000013171	486	0	0	0	0	-
ENSPTIT00000007786_ENSPTIG00000006620	1569	0	0	0	0	-
ENSPTIT00000014726_ENSPTIG00000011396	909	0	0	0	0	-
ENSPTIT00000015481_ENSPTIG00000011891	2073	0	0	0	0	-
ENSPTIT00000018817_ENSPTIG00000013981	2472	0	0	0	0	-
ENSPTIT00000008564_ENSPTIG00000007118	831	0	0	0	0	-
ENSPTIT00000019007_ENSPTIG00000014137	783	0	0	0	0	-
ENSPTIT00000030369_ENSPTIG00000021444	3282	0	0	0	0	-
ENSPTIT00000018878_ENSPTIG00000013851	1779	2	2	0	2	263;265
ENSPTIT00000004029_ENSPTIG00000003674	960	0	0	0	0	-
ENSPTIT00000024061_ENSPTIG00000017434	2499	0	0	0	0	-
ENSPTIT00000018513_ENSPTIG00000013839	237	0	0	0	0	-
ENSPTIT00000021927_ENSPTIG00000016043	1581	0	0	0	0	-
ENSPTIT00000021795_ENSPTIG00000015970	7038	0	0	0	0	-
ENSPTIT00000023296_ENSPTIG00000016953	405	0	0	0	0	-
ENSPTIT00000005777_ENSPTIG00000005213	1173	0	0	0	0	-
ENSPTIT00000018349_ENSPTIG00000013615	1548	0	0	0	0	-
ENSPTIT00000028718_ENSPTIG00000020410	1107	0	0	0	0	-
ENSPTIT00000013275_ENSPTIG00000010306	1206	0	0	0	0	-
ENSPTIT00000009600_ENSPTIG00000007910	2154	2	1	1	2	1190;1437
ENSPTIT00000028354_ENSPTIG00000019873	4521	0	0	0	0	-
ENSPTIT00000011184_ENSPTIG00000009007	516	0	0	0	0	-
ENSPTIT00000025749_ENSPTIG00000018553	1644	0	0	0	0	-
ENSPTIT00000014571_ENSPTIG00000011323	252	0	0	0	0	-
ENSPTIT00000026145_ENSPTIG00000018796	696	0	0	0	0	-
ENSPTIT00000020516_ENSPTIG00000015161	1212	0	0	0	0	-
ENSPTIT00000022798_ENSPTIG00000016613	426	0	0	0	0	-
ENSPTIT00000028998_ENSPTIG00000020066	4638	3	1	0	3	4172;4227;4228
ENSPTIT00000029683_ENSPTIG00000021043	1869	3	3	0	3	101;113;122
ENSPTIT00000019197_ENSPTIG00000014285	1044	0	0	0	0	-
ENSPTIT00000008178_ENSPTIG00000006939	1386	0	0	0	0	-
ENSPTIT00000015779_ENSPTIG00000012067	312	0	0	0	0	-
ENSPTIT00000016995_ENSPTIG00000012852	579	0	0	0	0	-
ENSPTIT00000010578_ENSPTIG00000008573	3246	3	2	1	4	1067;2106;2320;2321
ENSPTIT00000030326_ENSPTIG00000021420	1317	0	0	0	0	-
ENSPTIT00000020296_ENSPTIG00000015012	681	1	1	0	1	410
ENSPTIT00000026191_ENSPTIG00000018829	1104	0	0	0	0	-
ENSPTIT00000010322_ENSPTIG00000008403	951	0	0	0	0	-
ENSPTIT00000011589_ENSPTIG00000009286	360	0	0	0	0	-
ENSPTIT00000029977_ENSPTIG00000021211	1914	0	0	0	0	-
ENSPTIT00000006497_ENSPTIG00000005724	1386	0	0	0	0	-
ENSPTIT00000014131_ENSPTIG00000011022	354	3	2	1	3	46;295;306
ENSPTIT00000005093_ENSPTIG00000004615	939	0	0	0	0	-
ENSPTIT00000020665_ENSPTIG00000015253	1239	1	1	0	1	47
ENSPTIT00000012925_ENSPTIG00000010145	108	0	0	0	0	-
ENSPTIT00000017336_ENSPTIG00000013061	1908	1	0	1	1	1005
ENSPTIT00000015697_ENSPTIG00000012032	324	2	2	0	2	239;242
ENSPTIT00000005771_ENSPTIG00000005085	744	0	0	0	0	-
ENSPTIT00000003845_ENSPTIG00000003466	642	0	0	0	0	-
ENSPTIT00000025814_ENSPTIG00000018592	1752	0	0	0	0	-
ENSPTIT00000023999_ENSPTIG00000017396	768	0	0	0	0	-
ENSPTIT00000026090_ENSPTIG00000018773	1989	0	0	0	0	-
ENSPTIT00000021791_ENSPTIG00000015967	504	0	0	0	0	-
ENSPTIT00000015522_ENSPTIG00000011840	1437	0	0	0	0	-
ENSPTIT00000026565_ENSPTIG00000019053	3255	0	0	0	0	-
ENSPTIT00000003866_ENSPTIG00000003503	339	0	0	0	0	-
ENSPTIT00000008025_ENSPTIG00000006813	846	1	0	0	3	46;47;48
ENSPTIT00000004240_ENSPTIG00000003636	1038	2	2	0	2	484;539
ENSPTIT00000004369_ENSPTIG00000003931	1308	0	0	0	0	-
ENSPTIT00000030851_ENSPTIG00000021751	237	0	0	0	0	-
ENSPTIT00000024314_ENSPTIG00000017574	2697	2	2	0	2	1534;1537
ENSPTIT00000009708_ENSPTIG00000007926	9708	0	0	0	0	-
ENSPTIT00000017909_ENSPTIG00000013392	1161	3	2	1	3	85;358;363
ENSPTIT00000016534_ENSPTIG00000012533	591	0	0	0	0	-
ENSPTIT00000006928_ENSPTIG00000006048	318	1	0	1	1	219
ENSPTIT00000021534_ENSPTIG00000015618	2913	2	2	0	2	1803;1804
ENSPTIT00000004831_ENSPTIG00000004267	1269	0	0	0	0	-
ENSPTIT00000029408_ENSPTIG00000020829	1371	0	0	0	0	-
ENSPTIT00000012661_ENSPTIG00000010044	1014	0	0	0	0	-
ENSPTIT00000030734_ENSPTIG00000021692	696	1	1	0	1	687
ENSPTIT00000021336_ENSPTIG00000015650	522	0	0	0	0	-
ENSPTIT00000008297_ENSPTIG00000007034	777	1	1	0	1	453
ENSPTIT00000009113_ENSPTIG00000007571	2028	6	4	2	7	567;1747;1748;1846;1850;1862;1959
ENSPTIT00000017329_ENSPTIG00000013067	816	4	4	0	4	388;391;417;704
ENSPTIT00000027490_ENSPTIG00000019642	495	0	0	0	0	-
ENSPTIT00000017577_ENSPTIG00000013145	2337	3	0	0	7	1559;1560;1561;1562;1563;1564;1565
ENSPTIT00000019457_ENSPTIG00000014408	906	0	0	0	0	-
ENSPTIT00000020278_ENSPTIG00000015002	690	0	0	0	0	-
ENSPTIT00000008899_ENSPTIG00000007403	2955	0	0	0	0	-
ENSPTIT00000021502_ENSPTIG00000015660	2130	0	0	0	0	-
ENSPTIT00000007997_ENSPTIG00000006808	897	0	0	0	0	-
ENSPTIT00000018999_ENSPTIG00000014026	987	0	0	0	0	-
ENSPTIT00000015390_ENSPTIG00000011825	1143	0	0	0	0	-
ENSPTIT00000023119_ENSPTIG00000016789	5259	0	0	0	0	-
ENSPTIT00000008424_ENSPTIG00000007110	1809	1	1	0	1	1454
ENSPTIT00000012171_ENSPTIG00000009677	852	0	0	0	0	-
ENSPTIT00000008219_ENSPTIG00000006970	699	0	0	0	0	-
ENSPTIT00000020450_ENSPTIG00000015052	2118	0	0	0	0	-
ENSPTIT00000024535_ENSPTIG00000017721	1098	0	0	0	0	-
ENSPTIT00000007097_ENSPTIG00000006100	1494	1	1	0	2	269;270
ENSPTIT00000020017_ENSPTIG00000014829	957	0	0	0	0	-
ENSPTIT00000029535_ENSPTIG00000020933	849	0	0	0	0	-
ENSPTIT00000007391_ENSPTIG00000006378	1050	0	0	0	0	-
ENSPTIT00000006922_ENSPTIG00000006040	1854	0	0	0	0	-
ENSPTIT00000005904_ENSPTIG00000005321	2811	0	0	0	0	-
ENSPTIT00000024752_ENSPTIG00000017900	807	2	2	0	2	66;69
ENSPTIT00000018816_ENSPTIG00000013958	600	1	1	0	2	35;36
ENSPTIT00000029484_ENSPTIG00000020900	1983	5	5	0	5	1463;1466;1508;1517;1522
ENSPTIT00000014219_ENSPTIG00000011073	3588	0	0	0	0	-
ENSPTIT00000027678_ENSPTIG00000019632	1761	0	0	0	0	-
ENSPTIT00000018621_ENSPTIG00000013894	1566	0	0	0	0	-
ENSPTIT00000006727_ENSPTIG00000005835	4098	5	4	1	5	2389;2460;2461;2465;3193
ENSPTIT00000021453_ENSPTIG00000015720	735	3	3	0	4	215;216;223;239
ENSPTIT00000010183_ENSPTIG00000008304	1515	0	0	0	0	-
ENSPTIT00000029456_ENSPTIG00000020832	561	0	0	0	0	-
ENSPTIT00000016249_ENSPTIG00000012379	600	0	0	0	0	-
ENSPTIT00000006860_ENSPTIG00000005875	1590	0	0	0	0	-
ENSPTIT00000021485_ENSPTIG00000015689	6111	1	1	0	1	36
ENSPTIT00000012068_ENSPTIG00000009302	2427	0	0	0	0	-
ENSPTIT00000022136_ENSPTIG00000016158	1638	0	0	0	0	-
ENSPTIT00000014803_ENSPTIG00000011468	627	0	0	0	0	-
ENSPTIT00000015000_ENSPTIG00000011555	618	0	0	0	0	-
ENSPTIT00000007411_ENSPTIG00000006396	786	0	0	0	0	-
ENSPTIT00000030818_ENSPTIG00000021736	1182	0	0	0	0	-
ENSPTIT00000018901_ENSPTIG00000014095	480	0	0	0	0	-
ENSPTIT00000016793_ENSPTIG00000012721	504	0	0	0	0	-
ENSPTIT00000008235_ENSPTIG00000006944	441	1	1	0	1	205
ENSPTIT00000001106_ENSPTIG00000000955	576	1	0	1	1	258
ENSPTIT00000009881_ENSPTIG00000007759	4095	0	0	0	0	-
ENSPTIT00000023897_ENSPTIG00000017323	744	0	0	0	0	-
ENSPTIT00000009261_ENSPTIG00000007658	3498	3	3	0	4	2200;2218;2597;2598
ENSPTIT00000030890_ENSPTIG00000021772	2307	0	0	0	0	-
ENSPTIT00000028480_ENSPTIG00000020235	2082	0	0	0	0	-
ENSPTIT00000012696_ENSPTIG00000010061	1713	0	0	0	0	-
ENSPTIT00000025703_ENSPTIG00000018513	1122	0	0	0	0	-
ENSPTIT00000015333_ENSPTIG00000011785	660	2	2	0	2	529;533
ENSPTIT00000028878_ENSPTIG00000020492	1989	0	0	0	0	-
ENSPTIT00000000601_ENSPTIG00000000580	921	0	0	0	0	-
ENSPTIT00000017910_ENSPTIG00000013408	1395	0	0	0	0	-
ENSPTIT00000007864_ENSPTIG00000006723	1710	0	0	0	0	-
ENSPTIT00000027785_ENSPTIG00000019819	672	0	0	0	0	-
ENSPTIT00000030422_ENSPTIG00000021485	360	0	0	0	0	-
ENSPTIT00000017200_ENSPTIG00000012955	2670	0	0	0	0	-
ENSPTIT00000010199_ENSPTIG00000008327	435	0	0	0	0	-
ENSPTIT00000007506_ENSPTIG00000006418	1836	0	0	0	0	-
ENSPTIT00000009292_ENSPTIG00000007689	579	0	0	0	0	-
ENSPTIT00000027447_ENSPTIG00000019596	915	0	0	0	0	-
ENSPTIT00000022594_ENSPTIG00000016466	582	0	0	0	0	-
ENSPTIT00000029046_ENSPTIG00000020619	396	1	0	1	1	249
ENSPTIT00000023425_ENSPTIG00000017019	579	1	0	1	1	285
ENSPTIT00000024750_ENSPTIG00000017898	579	0	0	0	0	-
ENSPTIT00000026932_ENSPTIG00000019291	876	0	0	0	0	-
ENSPTIT00000027016_ENSPTIG00000019345	579	2	2	0	3	71;72;74
ENSPTIT00000011670_ENSPTIG00000009322	2766	0	0	0	0	-
ENSPTIT00000006276_ENSPTIG00000005533	1395	2	1	1	2	498;935
ENSPTIT00000022017_ENSPTIG00000016090	885	1	1	0	1	162
ENSPTIT00000026919_ENSPTIG00000019271	1272	0	0	0	0	-
ENSPTIT00000020244_ENSPTIG00000014983	627	0	0	0	0	-
ENSPTIT00000024713_ENSPTIG00000017765	1386	2	1	1	2	562;787
ENSPTIT00000013233_ENSPTIG00000010364	1080	0	0	0	0	-
ENSPTIT00000013295_ENSPTIG00000010473	1749	0	0	0	0	-
ENSPTIT00000010222_ENSPTIG00000008326	615	0	0	0	0	-
ENSPTIT00000014597_ENSPTIG00000011341	507	0	0	0	0	-
ENSPTIT00000031126_ENSPTIG00000021938	711	0	0	0	0	-
ENSPTIT00000018665_ENSPTIG00000013812	3459	6	6	0	7	29;35;38;40;43;2572;2573
ENSPTIT00000031141_ENSPTIG00000021947	2094	0	0	0	0	-
ENSPTIT00000003941_ENSPTIG00000003574	885	0	0	0	0	-
ENSPTIT00000007024_ENSPTIG00000006109	942	1	1	0	1	362
ENSPTIT00000012142_ENSPTIG00000009676	1080	0	0	0	0	-
ENSPTIT00000018283_ENSPTIG00000013630	1728	0	0	0	0	-
ENSPTIT00000014060_ENSPTIG00000010983	924	0	0	0	0	-
ENSPTIT00000002747_ENSPTIG00000002496	399	0	0	0	0	-
ENSPTIT00000015969_ENSPTIG00000012195	441	0	0	0	0	-
ENSPTIT00000008971_ENSPTIG00000007321	4425	0	0	0	0	-
ENSPTIT00000007854_ENSPTIG00000006714	894	0	0	0	0	-
ENSPTIT00000009198_ENSPTIG00000007617	1104	0	0	0	0	-
ENSPTIT00000027827_ENSPTIG00000019857	1335	0	0	0	0	-
ENSPTIT00000005937_ENSPTIG00000005334	1239	3	3	0	3	151;154;1052
ENSPTIT00000030601_ENSPTIG00000021603	357	0	0	0	0	-
ENSPTIT00000021207_ENSPTIG00000015585	282	0	0	0	0	-
ENSPTIT00000013235_ENSPTIG00000010437	942	2	1	1	2	286;291
ENSPTIT00000010078_ENSPTIG00000008199	2241	1	1	0	1	2185
ENSPTIT00000008303_ENSPTIG00000007003	1857	0	0	0	0	-
ENSPTIT00000011592_ENSPTIG00000009266	1122	1	1	0	3	979;980;981
ENSPTIT00000002490_ENSPTIG00000002306	939	1	1	0	2	94;96
ENSPTIT00000001342_ENSPTIG00000001252	282	0	0	0	0	-
ENSPTIT00000031422_ENSPTIG00000022119	1044	0	0	0	0	-
ENSPTIT00000029448_ENSPTIG00000020879	1218	0	0	0	0	-
ENSPTIT00000030922_ENSPTIG00000021800	2298	3	1	1	3	1971;1976;2223
ENSPTIT00000008843_ENSPTIG00000007419	216	0	0	0	0	-
ENSPTIT00000009282_ENSPTIG00000007691	525	0	0	0	0	-
ENSPTIT00000007781_ENSPTIG00000006613	360	0	0	0	0	-
ENSPTIT00000014144_ENSPTIG00000011043	801	0	0	0	0	-
ENSPTIT00000003673_ENSPTIG00000003315	561	0	0	0	0	-
ENSPTIT00000006376_ENSPTIG00000005656	960	1	0	1	1	390
ENSPTIT00000025435_ENSPTIG00000018309	900	0	0	0	0	-
ENSPTIT00000025905_ENSPTIG00000018652	1035	0	0	0	0	-
ENSPTIT00000024212_ENSPTIG00000017356	3078	0	0	0	0	-
ENSPTIT00000029457_ENSPTIG00000020877	1587	0	0	0	0	-
ENSPTIT00000020808_ENSPTIG00000015346	930	0	0	0	0	-
ENSPTIT00000014782_ENSPTIG00000011385	1692	2	2	0	2	196;200
ENSPTIT00000019151_ENSPTIG00000014064	1428	0	0	0	0	-
ENSPTIT00000005873_ENSPTIG00000005296	204	0	0	0	0	-
ENSPTIT00000003041_ENSPTIG00000001944	6090	3	3	0	3	3800;3806;5111
ENSPTIT00000009367_ENSPTIG00000007758	729	0	0	0	0	-
ENSPTIT00000009023_ENSPTIG00000007398	16908	0	0	0	0	-
ENSPTIT00000028874_ENSPTIG00000020508	1041	0	0	0	0	-
ENSPTIT00000008446_ENSPTIG00000007132	1230	0	0	0	0	-
ENSPTIT00000029836_ENSPTIG00000021138	2535	0	0	0	0	-
ENSPTIT00000026362_ENSPTIG00000018929	1518	1	1	0	2	1202;1203
ENSPTIT00000028569_ENSPTIG00000020307	2034	0	0	0	0	-
ENSPTIT00000015796_ENSPTIG00000012088	3075	0	0	0	0	-
ENSPTIT00000006006_ENSPTIG00000005382	858	0	0	0	0	-
ENSPTIT00000027552_ENSPTIG00000019678	1632	0	0	0	0	-
ENSPTIT00000006081_ENSPTIG00000005434	1761	0	0	0	0	-
ENSPTIT00000008709_ENSPTIG00000007312	642	0	0	0	0	-
ENSPTIT00000002435_ENSPTIG00000002063	984	0	0	0	0	-
ENSPTIT00000021902_ENSPTIG00000016020	2124	1	0	1	1	1863
ENSPTIT00000008333_ENSPTIG00000007063	888	0	0	0	0	-
ENSPTIT00000009396_ENSPTIG00000007632	3336	0	0	0	0	-
ENSPTIT00000020084_ENSPTIG00000014873	735	0	0	0	0	-
ENSPTIT00000011537_ENSPTIG00000009252	1620	0	0	0	0	-
ENSPTIT00000026522_ENSPTIG00000019031	648	1	0	1	1	480
ENSPTIT00000021609_ENSPTIG00000015846	318	0	0	0	0	-
ENSPTIT00000021582_ENSPTIG00000015791	5796	0	0	0	0	-
ENSPTIT00000023780_ENSPTIG00000017249	894	0	0	0	0	-
ENSPTIT00000023663_ENSPTIG00000017175	447	2	2	0	2	331;341
ENSPTIT00000006424_ENSPTIG00000005627	1041	0	0	0	0	-
ENSPTIT00000022772_ENSPTIG00000016577	702	0	0	0	0	-
ENSPTIT00000000637_ENSPTIG00000000482	1608	2	2	0	2	1328;1333
ENSPTIT00000031262_ENSPTIG00000022021	1005	1	0	1	1	660
ENSPTIT00000024901_ENSPTIG00000017991	981	0	0	0	0	-
ENSPTIT00000012015_ENSPTIG00000009574	1566	0	0	0	0	-
ENSPTIT00000010885_ENSPTIG00000008793	747	0	0	0	0	-
ENSPTIT00000024592_ENSPTIG00000017768	1572	0	0	0	0	-
ENSPTIT00000007354_ENSPTIG00000006348	1326	0	0	0	0	-
ENSPTIT00000004917_ENSPTIG00000004442	2571	0	0	0	0	-
ENSPTIT00000005842_ENSPTIG00000005267	573	0	0	0	0	-
ENSPTIT00000021373_ENSPTIG00000015688	2676	1	0	0	1	1846
ENSPTIT00000015484_ENSPTIG00000011896	1041	0	0	0	0	-
ENSPTIT00000022301_ENSPTIG00000016219	840	0	0	0	0	-
ENSPTIT00000030436_ENSPTIG00000021504	1761	0	0	0	0	-
ENSPTIT00000012056_ENSPTIG00000009565	3069	0	0	0	0	-
ENSPTIT00000018221_ENSPTIG00000013653	420	0	0	0	0	-
ENSPTIT00000000415_ENSPTIG00000000023	1770	1	0	1	1	87
ENSPTIT00000014013_ENSPTIG00000010909	3309	2	2	0	2	1124;1142
ENSPTIT00000025389_ENSPTIG00000018291	3354	0	0	0	0	-
ENSPTIT00000027311_ENSPTIG00000019531	732	0	0	0	0	-
ENSPTIT00000023249_ENSPTIG00000016917	1431	3	2	1	3	104;114;635
ENSPTIT00000002248_ENSPTIG00000002069	927	0	0	0	0	-
ENSPTIT00000014449_ENSPTIG00000011194	3675	0	0	0	0	-
ENSPTIT00000021417_ENSPTIG00000015700	459	0	0	0	0	-
ENSPTIT00000017246_ENSPTIG00000012987	2010	0	0	0	0	-
ENSPTIT00000019428_ENSPTIG00000014414	1752	1	1	0	1	851
ENSPTIT00000009145_ENSPTIG00000007579	690	0	0	0	0	-
ENSPTIT00000012513_ENSPTIG00000009932	2805	0	0	0	0	-
ENSPTIT00000022855_ENSPTIG00000016643	2487	0	0	0	0	-
ENSPTIT00000004262_ENSPTIG00000003787	570	0	0	0	0	-
ENSPTIT00000011411_ENSPTIG00000009170	513	0	0	0	0	-
ENSPTIT00000015121_ENSPTIG00000011663	819	0	0	0	0	-
ENSPTIT00000029563_ENSPTIG00000020935	1239	0	0	0	0	-
ENSPTIT00000026759_ENSPTIG00000019122	3819	0	0	0	0	-
ENSPTIT00000014556_ENSPTIG00000011310	171	0	0	0	0	-
ENSPTIT00000002331_ENSPTIG00000002037	825	0	0	0	0	-
ENSPTIT00000013003_ENSPTIG00000010168	2322	1	1	0	1	1132
ENSPTIT00000018713_ENSPTIG00000013962	744	4	3	1	5	548;549;558;562;598
ENSPTIT00000011860_ENSPTIG00000009477	2169	0	0	0	0	-
ENSPTIT00000016442_ENSPTIG00000012451	597	0	0	0	0	-
ENSPTIT00000013015_ENSPTIG00000010290	201	0	0	0	0	-
ENSPTIT00000017369_ENSPTIG00000013003	2631	0	0	0	0	-
ENSPTIT00000007732_ENSPTIG00000006615	390	0	0	0	0	-
ENSPTIT00000006676_ENSPTIG00000005838	477	1	1	0	2	16;17
ENSPTIT00000023295_ENSPTIG00000016909	1197	0	0	0	0	-
ENSPTIT00000005359_ENSPTIG00000004545	1425	2	1	1	2	1361;1368
ENSPTIT00000007548_ENSPTIG00000006460	1341	0	0	0	0	-
ENSPTIT00000024664_ENSPTIG00000017833	1734	4	3	1	5	139;1093;1095;1416;1430
ENSPTIT00000021949_ENSPTIG00000016010	1254	0	0	0	0	-
ENSPTIT00000011755_ENSPTIG00000009395	1947	0	0	0	0	-
ENSPTIT00000026637_ENSPTIG00000019107	1362	0	0	0	0	-
ENSPTIT00000023783_ENSPTIG00000017248	723	0	0	0	0	-
ENSPTIT00000022561_ENSPTIG00000016465	1305	0	0	0	0	-
ENSPTIT00000020867_ENSPTIG00000015376	1248	0	0	0	0	-
ENSPTIT00000006763_ENSPTIG00000005928	273	0	0	0	0	-
ENSPTIT00000013327_ENSPTIG00000010493	204	0	0	0	0	-
ENSPTIT00000009809_ENSPTIG00000008012	1461	0	0	0	0	-
ENSPTIT00000011837_ENSPTIG00000009461	753	0	0	0	0	-
ENSPTIT00000029327_ENSPTIG00000020809	681	0	0	0	0	-
ENSPTIT00000028161_ENSPTIG00000020072	846	0	0	0	0	-
ENSPTIT00000010075_ENSPTIG00000008233	1092	7	3	1	7	348;352;389;823;852;853;869
ENSPTIT00000021939_ENSPTIG00000016072	1053	0	0	0	0	-
ENSPTIT00000028407_ENSPTIG00000020215	375	0	0	0	0	-
ENSPTIT00000010299_ENSPTIG00000008377	1059	0	0	0	0	-
ENSPTIT00000026086_ENSPTIG00000018724	966	2	1	1	2	638;684
ENSPTIT00000007417_ENSPTIG00000006131	3306	5	2	0	8	1467;1468;1469;1470;1471;1478;1480;1481
ENSPTIT00000008547_ENSPTIG00000007109	1239	0	0	0	0	-
ENSPTIT00000011909_ENSPTIG00000009469	4275	0	0	0	0	-
ENSPTIT00000014827_ENSPTIG00000011397	327	0	0	0	0	-
ENSPTIT00000027018_ENSPTIG00000019347	2403	0	0	0	0	-
ENSPTIT00000013650_ENSPTIG00000010714	1245	0	0	0	0	-
ENSPTIT00000023827_ENSPTIG00000017262	1230	0	0	0	0	-
ENSPTIT00000028584_ENSPTIG00000020322	543	0	0	0	0	-
ENSPTIT00000000285_ENSPTIG00000000294	228	0	0	0	0	-
ENSPTIT00000019730_ENSPTIG00000014617	855	0	0	0	0	-
ENSPTIT00000024460_ENSPTIG00000017708	660	0	0	0	0	-
ENSPTIT00000018331_ENSPTIG00000013725	693	0	0	0	0	-
ENSPTIT00000010585_ENSPTIG00000008576	657	0	0	0	0	-
ENSPTIT00000024498_ENSPTIG00000017726	1443	0	0	0	0	-
ENSPTIT00000006308_ENSPTIG00000005598	831	0	0	0	0	-
ENSPTIT00000016737_ENSPTIG00000012686	1290	1	1	0	1	482
ENSPTIT00000003670_ENSPTIG00000003344	1728	2	2	0	2	763;776
ENSPTIT00000003563_ENSPTIG00000002951	4206	0	0	0	0	-
ENSPTIT00000019676_ENSPTIG00000014579	1671	1	1	0	2	1003;1005
ENSPTIT00000011129_ENSPTIG00000008972	387	0	0	0	0	-
ENSPTIT00000015705_ENSPTIG00000012022	504	0	0	0	0	-
ENSPTIT00000015430_ENSPTIG00000011843	1032	0	0	0	0	-
ENSPTIT00000027434_ENSPTIG00000019600	2250	1	1	0	1	1933
ENSPTIT00000013073_ENSPTIG00000010336	573	0	0	0	0	-
ENSPTIT00000023506_ENSPTIG00000017073	663	0	0	0	0	-
ENSPTIT00000021243_ENSPTIG00000015513	2037	0	0	0	0	-
ENSPTIT00000003635_ENSPTIG00000000681	2763	0	0	0	0	-
ENSPTIT00000018218_ENSPTIG00000013654	642	0	0	0	0	-
ENSPTIT00000012889_ENSPTIG00000010128	885	0	0	0	0	-
ENSPTIT00000030163_ENSPTIG00000021326	267	0	0	0	0	-
ENSPTIT00000004855_ENSPTIG00000004409	879	0	0	0	0	-
ENSPTIT00000030026_ENSPTIG00000021240	1113	0	0	0	0	-
ENSPTIT00000018586_ENSPTIG00000013882	1221	0	0	0	0	-
ENSPTIT00000016883_ENSPTIG00000012758	1701	0	0	0	0	-
ENSPTIT00000022984_ENSPTIG00000016745	546	0	0	0	0	-
ENSPTIT00000029584_ENSPTIG00000020983	267	0	0	0	0	-
ENSPTIT00000021755_ENSPTIG00000015932	1494	0	0	0	0	-
ENSPTIT00000011034_ENSPTIG00000008905	960	0	0	0	0	-
ENSPTIT00000014364_ENSPTIG00000011164	1872	1	1	0	2	548;549
ENSPTIT00000025455_ENSPTIG00000018310	1380	0	0	0	0	-
ENSPTIT00000029975_ENSPTIG00000021211	2103	0	0	0	0	-
ENSPTIT00000013527_ENSPTIG00000010611	1794	0	0	0	0	-
ENSPTIT00000030216_ENSPTIG00000021348	1239	3	1	2	3	906;912;949
ENSPTIT00000001635_ENSPTIG00000001010	3561	1	1	0	2	2647;2648
ENSPTIT00000010309_ENSPTIG00000008392	1815	0	0	0	0	-
ENSPTIT00000030621_ENSPTIG00000021616	1059	0	0	0	0	-
ENSPTIT00000012774_ENSPTIG00000010122	234	0	0	0	0	-
ENSPTIT00000002326_ENSPTIG00000002141	222	0	0	0	0	-
ENSPTIT00000025210_ENSPTIG00000018135	2868	0	0	0	0	-
ENSPTIT00000017676_ENSPTIG00000013288	1131	1	1	0	1	580
ENSPTIT00000016863_ENSPTIG00000012744	1428	0	0	0	0	-
ENSPTIT00000018555_ENSPTIG00000013838	1713	0	0	0	0	-
ENSPTIT00000010374_ENSPTIG00000008444	927	0	0	0	0	-
ENSPTIT00000013396_ENSPTIG00000010521	1644	0	0	0	0	-
ENSPTIT00000017470_ENSPTIG00000013135	1809	0	0	0	0	-
ENSPTIT00000010601_ENSPTIG00000008607	897	0	0	0	0	-
ENSPTIT00000014510_ENSPTIG00000011254	921	0	0	0	0	-
ENSPTIT00000004186_ENSPTIG00000003559	813	0	0	0	0	-
ENSPTIT00000010439_ENSPTIG00000008469	1014	0	0	0	0	-
ENSPTIT00000026724_ENSPTIG00000019162	453	0	0	0	0	-
ENSPTIT00000008438_ENSPTIG00000007139	1845	1	0	0	1	247
ENSPTIT00000016915_ENSPTIG00000012769	870	1	0	0	1	602
ENSPTIT00000023294_ENSPTIG00000016850	4104	0	0	0	0	-
ENSPTIT00000027045_ENSPTIG00000019325	462	5	4	1	5	239;243;307;332;335
ENSPTIT00000016797_ENSPTIG00000012730	570	0	0	0	0	-
ENSPTIT00000021845_ENSPTIG00000015887	1491	0	0	0	0	-
ENSPTIT00000007395_ENSPTIG00000006389	225	0	0	0	0	-
ENSPTIT00000016292_ENSPTIG00000012408	672	0	0	0	0	-
ENSPTIT00000019423_ENSPTIG00000014425	666	0	0	0	0	-
ENSPTIT00000016327_ENSPTIG00000012417	756	0	0	0	0	-
ENSPTIT00000005137_ENSPTIG00000004671	1095	0	0	0	0	-
ENSPTIT00000019317_ENSPTIG00000014317	2952	1	0	1	1	12
ENSPTIT00000022022_ENSPTIG00000016122	1356	0	0	0	0	-
ENSPTIT00000012510_ENSPTIG00000009928	939	0	0	0	0	-
ENSPTIT00000026703_ENSPTIG00000019078	798	0	0	0	0	-
ENSPTIT00000027928_ENSPTIG00000019849	5751	1	0	0	1	15
ENSPTIT00000022514_ENSPTIG00000016436	714	0	0	0	0	-
ENSPTIT00000025787_ENSPTIG00000018490	1911	0	0	0	0	-
ENSPTIT00000027720_ENSPTIG00000019735	1119	0	0	0	0	-
ENSPTIT00000018081_ENSPTIG00000013563	399	0	0	0	0	-
ENSPTIT00000005009_ENSPTIG00000004455	1497	0	0	0	0	-
ENSPTIT00000006483_ENSPTIG00000005722	855	0	0	0	0	-
ENSPTIT00000028826_ENSPTIG00000020469	696	1	1	0	1	425
ENSPTIT00000028118_ENSPTIG00000020021	3345	0	0	0	0	-
ENSPTIT00000030093_ENSPTIG00000021283	492	0	0	0	0	-
ENSPTIT00000015392_ENSPTIG00000011812	1116	0	0	0	0	-
ENSPTIT00000010863_ENSPTIG00000008770	1407	0	0	0	0	-
ENSPTIT00000026393_ENSPTIG00000018944	702	0	0	0	0	-
ENSPTIT00000011143_ENSPTIG00000008988	936	0	0	0	0	-
ENSPTIT00000013305_ENSPTIG00000010456	1404	0	0	0	0	-
ENSPTIT00000022166_ENSPTIG00000016207	651	0	0	0	0	-
ENSPTIT00000027981_ENSPTIG00000019954	297	0	0	0	0	-
ENSPTIT00000029928_ENSPTIG00000021185	471	0	0	0	0	-
ENSPTIT00000031153_ENSPTIG00000021955	855	1	0	0	1	51
ENSPTIT00000010880_ENSPTIG00000008807	1608	0	0	0	0	-
ENSPTIT00000017953_ENSPTIG00000013415	3420	0	0	0	0	-
ENSPTIT00000021205_ENSPTIG00000015570	1047	0	0	0	0	-
ENSPTIT00000006037_ENSPTIG00000005337	2136	0	0	0	0	-
ENSPTIT00000014618_ENSPTIG00000011293	1458	0	0	0	0	-
ENSPTIT00000022280_ENSPTIG00000016119	2478	0	0	0	0	-
ENSPTIT00000020166_ENSPTIG00000014930	1209	0	0	0	0	-
ENSPTIT00000031407_ENSPTIG00000022114	7962	0	0	0	0	-
ENSPTIT00000016472_ENSPTIG00000012470	1338	0	0	0	0	-
ENSPTIT00000016294_ENSPTIG00000012410	516	0	0	0	0	-
ENSPTIT00000004202_ENSPTIG00000003721	798	1	1	0	1	595
ENSPTIT00000030380_ENSPTIG00000021473	1140	0	0	0	0	-
ENSPTIT00000018244_ENSPTIG00000013655	216	0	0	0	0	-
ENSPTIT00000011684_ENSPTIG00000009315	1647	0	0	0	0	-
ENSPTIT00000029370_ENSPTIG00000020837	909	0	0	0	0	-
ENSPTIT00000023099_ENSPTIG00000016789	5253	0	0	0	0	-
ENSPTIT00000012203_ENSPTIG00000009721	189	0	0	0	0	-
ENSPTIT00000010781_ENSPTIG00000008675	513	1	0	1	1	159
ENSPTIT00000018344_ENSPTIG00000013738	531	0	0	0	0	-
ENSPTIT00000017891_ENSPTIG00000013431	297	0	0	0	0	-
ENSPTIT00000016731_ENSPTIG00000012677	2775	0	0	0	0	-
ENSPTIT00000026591_ENSPTIG00000019069	2943	5	4	1	5	40;965;2276;2291;2322
ENSPTIT00000026896_ENSPTIG00000019272	651	0	0	0	0	-
ENSPTIT00000026309_ENSPTIG00000018892	2730	0	0	0	0	-
ENSPTIT00000022480_ENSPTIG00000016338	2100	0	0	0	0	-
ENSPTIT00000026133_ENSPTIG00000018800	735	0	0	0	0	-
ENSPTIT00000026721_ENSPTIG00000019128	1932	1	0	1	1	822
ENSPTIT00000029627_ENSPTIG00000021000	831	0	0	0	0	-
ENSPTIT00000006638_ENSPTIG00000005742	1296	0	0	0	0	-
ENSPTIT00000009405_ENSPTIG00000007711	1551	0	0	0	0	-
ENSPTIT00000012928_ENSPTIG00000010155	1515	0	0	0	0	-
ENSPTIT00000003307_ENSPTIG00000003034	474	0	0	0	0	-
ENSPTIT00000013941_ENSPTIG00000010845	600	1	1	0	1	551
ENSPTIT00000026799_ENSPTIG00000019189	1107	0	0	0	0	-
ENSPTIT00000023409_ENSPTIG00000017012	1473	0	0	0	0	-
ENSPTIT00000018789_ENSPTIG00000014014	1401	1	1	0	1	328
ENSPTIT00000019384_ENSPTIG00000014359	1446	1	1	0	1	1373
ENSPTIT00000000993_ENSPTIG00000000922	189	0	0	0	0	-
ENSPTIT00000001485_ENSPTIG00000001310	846	0	0	0	0	-
ENSPTIT00000017405_ENSPTIG00000013101	1908	0	0	0	0	-
ENSPTIT00000026108_ENSPTIG00000018784	597	2	2	0	2	86;89
ENSPTIT00000006516_ENSPTIG00000005750	1080	0	0	0	0	-
ENSPTIT00000024113_ENSPTIG00000017458	528	0	0	0	0	-
ENSPTIT00000010812_ENSPTIG00000008700	5604	1	1	0	1	4898
ENSPTIT00000024696_ENSPTIG00000017821	5412	0	0	0	0	-
ENSPTIT00000024243_ENSPTIG00000017564	459	0	0	0	0	-
ENSPTIT00000002998_ENSPTIG00000002652	2067	0	0	0	0	-
ENSPTIT00000022748_ENSPTIG00000016592	816	0	0	0	0	-
ENSPTIT00000027815_ENSPTIG00000019847	675	0	0	0	0	-
ENSPTIT00000021115_ENSPTIG00000015515	2691	0	0	0	0	-
ENSPTIT00000030208_ENSPTIG00000021231	1974	1	1	0	1	857
ENSPTIT00000006083_ENSPTIG00000005428	1950	1	1	0	2	1154;1155
ENSPTIT00000030349_ENSPTIG00000021446	3081	2	2	0	2	2689;2693
ENSPTIT00000027407_ENSPTIG00000019585	3963	2	1	1	2	1732;3393
ENSPTIT00000029236_ENSPTIG00000020748	1920	0	0	0	0	-
ENSPTIT00000016094_ENSPTIG00000012289	678	0	0	0	0	-
ENSPTIT00000027968_ENSPTIG00000019919	1134	0	0	0	0	-
ENSPTIT00000022167_ENSPTIG00000016212	1032	0	0	0	0	-
ENSPTIT00000022150_ENSPTIG00000016197	852	0	0	0	0	-
ENSPTIT00000019381_ENSPTIG00000014393	630	0	0	0	0	-
ENSPTIT00000025171_ENSPTIG00000018156	1080	7	4	3	8	52;57;61;62;154;168;175;180
ENSPTIT00000031280_ENSPTIG00000022036	1377	0	0	0	0	-
ENSPTIT00000013597_ENSPTIG00000010633	1335	2	2	0	2	500;502
ENSPTIT00000006098_ENSPTIG00000005443	78	0	0	0	0	-
ENSPTIT00000024225_ENSPTIG00000017517	1344	0	0	0	0	-
ENSPTIT00000030885_ENSPTIG00000021771	465	0	0	0	0	-
ENSPTIT00000030571_ENSPTIG00000021588	2634	0	0	0	0	-
ENSPTIT00000024245_ENSPTIG00000017561	1128	2	1	0	2	719;730
ENSPTIT00000029222_ENSPTIG00000020732	2829	0	0	0	0	-
ENSPTIT00000018267_ENSPTIG00000013688	696	2	2	0	2	134;172
ENSPTIT00000019956_ENSPTIG00000014784	2124	0	0	0	0	-
ENSPTIT00000008205_ENSPTIG00000006947	864	0	0	0	0	-
ENSPTIT00000028071_ENSPTIG00000020007	465	0	0	0	0	-
ENSPTIT00000023776_ENSPTIG00000017246	1455	0	0	0	0	-
ENSPTIT00000016473_ENSPTIG00000012511	1713	0	0	0	0	-
ENSPTIT00000014257_ENSPTIG00000011095	2004	0	0	0	0	-
ENSPTIT00000006779_ENSPTIG00000005942	1089	0	0	0	0	-
ENSPTIT00000020189_ENSPTIG00000014937	633	0	0	0	0	-
ENSPTIT00000018939_ENSPTIG00000014109	738	1	0	1	1	312
ENSPTIT00000023977_ENSPTIG00000017372	1677	2	2	0	2	788;790
ENSPTIT00000006126_ENSPTIG00000005448	1188	2	1	1	2	1038;1040
ENSPTIT00000016633_ENSPTIG00000012616	414	0	0	0	0	-
ENSPTIT00000004885_ENSPTIG00000004429	927	0	0	0	0	-
ENSPTIT00000014359_ENSPTIG00000011177	1002	1	0	1	1	327
ENSPTIT00000030152_ENSPTIG00000021318	1038	0	0	0	0	-
ENSPTIT00000009839_ENSPTIG00000008058	1770	0	0	0	0	-
ENSPTIT00000015680_ENSPTIG00000011985	858	0	0	0	0	-
ENSPTIT00000011480_ENSPTIG00000009211	2211	1	1	0	1	1622
ENSPTIT00000008383_ENSPTIG00000007082	1500	0	0	0	0	-
ENSPTIT00000023035_ENSPTIG00000016787	438	0	0	0	0	-
ENSPTIT00000029940_ENSPTIG00000021033	1266	0	0	0	0	-
ENSPTIT00000016085_ENSPTIG00000012267	1428	0	0	0	0	-
ENSPTIT00000014094_ENSPTIG00000011013	675	0	0	0	0	-
ENSPTIT00000017120_ENSPTIG00000012906	690	0	0	0	0	-
ENSPTIT00000014258_ENSPTIG00000011103	999	2	2	0	2	654;701
ENSPTIT00000019964_ENSPTIG00000014791	555	0	0	0	0	-
ENSPTIT00000007016_ENSPTIG00000006097	1428	2	1	1	2	288;298
ENSPTIT00000028982_ENSPTIG00000020573	705	1	0	1	1	303
ENSPTIT00000019200_ENSPTIG00000014189	8355	0	0	0	0	-
ENSPTIT00000017954_ENSPTIG00000013468	2646	0	0	0	0	-
ENSPTIT00000013092_ENSPTIG00000010337	1809	1	0	0	1	107
ENSPTIT00000022665_ENSPTIG00000016407	2997	0	0	0	0	-
ENSPTIT00000028867_ENSPTIG00000020487	1326	0	0	0	0	-
ENSPTIT00000025596_ENSPTIG00000018449	336	0	0	0	0	-
ENSPTIT00000016028_ENSPTIG00000012247	1014	2	2	0	3	766;767;772
ENSPTIT00000015605_ENSPTIG00000011949	1362	0	0	0	0	-
ENSPTIT00000013322_ENSPTIG00000010489	273	0	0	0	0	-
ENSPTIT00000014544_ENSPTIG00000011308	603	1	1	0	1	308
ENSPTIT00000020515_ENSPTIG00000015158	1260	0	0	0	0	-
ENSPTIT00000017372_ENSPTIG00000013095	1398	0	0	0	0	-
ENSPTIT00000009932_ENSPTIG00000008143	678	0	0	0	0	-
ENSPTIT00000006272_ENSPTIG00000005536	1092	0	0	0	0	-
ENSPTIT00000023278_ENSPTIG00000016944	501	0	0	0	0	-
ENSPTIT00000030188_ENSPTIG00000021324	2865	0	0	0	0	-
ENSPTIT00000018093_ENSPTIG00000013527	1077	2	1	1	2	291;779
ENSPTIT00000027004_ENSPTIG00000019345	672	2	2	0	3	71;72;74
ENSPTIT00000022603_ENSPTIG00000016431	2883	0	0	0	0	-
ENSPTIT00000027180_ENSPTIG00000019434	918	0	0	0	0	-
ENSPTIT00000022026_ENSPTIG00000016120	468	0	0	0	0	-
ENSPTIT00000013904_ENSPTIG00000010878	1044	5	5	0	5	5;7;16;31;47
ENSPTIT00000030725_ENSPTIG00000021683	2127	4	4	0	4	147;1514;1520;1546
ENSPTIT00000005734_ENSPTIG00000005095	462	0	0	0	0	-
ENSPTIT00000030370_ENSPTIG00000021461	1395	0	0	0	0	-
ENSPTIT00000007346_ENSPTIG00000006269	4125	5	4	1	6	233;383;384;1964;1983;3908
ENSPTIT00000026872_ENSPTIG00000019251	867	0	0	0	0	-
ENSPTIT00000015337_ENSPTIG00000011737	432	3	2	1	3	382;389;402
ENSPTIT00000026252_ENSPTIG00000018871	2595	0	0	0	0	-
ENSPTIT00000024163_ENSPTIG00000017509	291	0	0	0	0	-
ENSPTIT00000010724_ENSPTIG00000008608	1008	0	0	0	0	-
ENSPTIT00000022509_ENSPTIG00000016439	546	0	0	0	0	-
ENSPTIT00000021752_ENSPTIG00000015936	1209	3	2	1	3	843;848;853
ENSPTIT00000019054_ENSPTIG00000014082	2463	0	0	0	0	-
ENSPTIT00000022731_ENSPTIG00000016566	1266	0	0	0	0	-
ENSPTIT00000008375_ENSPTIG00000007092	462	0	0	0	0	-
ENSPTIT00000027539_ENSPTIG00000019659	1368	0	0	0	0	-
ENSPTIT00000016612_ENSPTIG00000012579	1218	0	0	0	0	-
ENSPTIT00000014877_ENSPTIG00000011484	1359	0	0	0	0	-
ENSPTIT00000020573_ENSPTIG00000015187	321	0	0	0	0	-
ENSPTIT00000023740_ENSPTIG00000017210	519	0	0	0	0	-
ENSPTIT00000016258_ENSPTIG00000012355	552	1	1	0	1	377
ENSPTIT00000000254_ENSPTIG00000000268	474	0	0	0	0	-
ENSPTIT00000029460_ENSPTIG00000020795	1800	0	0	0	0	-
ENSPTIT00000012679_ENSPTIG00000009974	4029	0	0	0	0	-
ENSPTIT00000006967_ENSPTIG00000006055	1608	0	0	0	0	-
ENSPTIT00000009739_ENSPTIG00000008009	291	0	0	0	0	-
ENSPTIT00000018598_ENSPTIG00000013639	4803	0	0	0	0	-
ENSPTIT00000023955_ENSPTIG00000017370	915	1	1	0	1	760
ENSPTIT00000008895_ENSPTIG00000007216	1182	1	1	0	1	46
ENSPTIT00000000169_ENSPTIG00000000148	1569	1	1	0	1	796
ENSPTIT00000012871_ENSPTIG00000010184	2067	0	0	0	0	-
ENSPTIT00000027009_ENSPTIG00000019341	2412	0	0	0	0	-
ENSPTIT00000018653_ENSPTIG00000013948	1488	0	0	0	0	-
ENSPTIT00000015872_ENSPTIG00000012077	720	4	4	0	4	316;322;331;338
ENSPTIT00000012396_ENSPTIG00000009847	885	0	0	0	0	-
ENSPTIT00000017541_ENSPTIG00000013209	1611	0	0	0	0	-
ENSPTIT00000002640_ENSPTIG00000002279	2793	0	0	0	0	-
ENSPTIT00000018109_ENSPTIG00000013550	3126	0	0	0	0	-
ENSPTIT00000017420_ENSPTIG00000013106	1992	0	0	0	0	-
ENSPTIT00000028253_ENSPTIG00000020125	990	0	0	0	0	-
ENSPTIT00000020562_ENSPTIG00000015157	2421	0	0	0	0	-
ENSPTIT00000011347_ENSPTIG00000009075	1980	7	4	3	7	146;148;156;447;459;465;476
ENSPTIT00000008499_ENSPTIG00000007184	231	1	1	0	1	127
ENSPTIT00000014155_ENSPTIG00000011049	1773	0	0	0	0	-
ENSPTIT00000031176_ENSPTIG00000021968	828	0	0	0	0	-
ENSPTIT00000012252_ENSPTIG00000009751	822	2	1	1	2	505;510
ENSPTIT00000010150_ENSPTIG00000008291	339	0	0	0	0	-
ENSPTIT00000009571_ENSPTIG00000007893	780	0	0	0	0	-
ENSPTIT00000013188_ENSPTIG00000010373	1245	0	0	0	0	-
ENSPTIT00000010251_ENSPTIG00000008351	2349	0	0	0	0	-
ENSPTIT00000015508_ENSPTIG00000011902	1572	1	1	0	1	921
ENSPTIT00000008037_ENSPTIG00000006828	1014	0	0	0	0	-
ENSPTIT00000015234_ENSPTIG00000011723	555	0	0	0	0	-
ENSPTIT00000025042_ENSPTIG00000018014	3609	2	1	1	2	303;306
ENSPTIT00000019899_ENSPTIG00000014740	414	0	0	0	0	-
ENSPTIT00000017901_ENSPTIG00000013439	1578	1	1	0	1	50
ENSPTIT00000017112_ENSPTIG00000012921	1761	0	0	0	0	-
ENSPTIT00000029936_ENSPTIG00000021192	1083	0	0	0	0	-
ENSPTIT00000026188_ENSPTIG00000018840	1137	0	0	0	0	-
ENSPTIT00000020694_ENSPTIG00000015192	1854	0	0	0	0	-
ENSPTIT00000021418_ENSPTIG00000015615	2823	0	0	0	0	-
ENSPTIT00000030515_ENSPTIG00000021555	423	0	0	0	0	-
ENSPTIT00000011422_ENSPTIG00000009168	168	0	0	0	0	-
ENSPTIT00000023379_ENSPTIG00000016985	1167	1	0	0	2	263;264
ENSPTIT00000031403_ENSPTIG00000022111	165	0	0	0	0	-
ENSPTIT00000008748_ENSPTIG00000007337	855	0	0	0	0	-
ENSPTIT00000028637_ENSPTIG00000020354	165	0	0	0	0	-
ENSPTIT00000010237_ENSPTIG00000008306	1980	0	0	0	0	-
ENSPTIT00000017161_ENSPTIG00000012937	849	0	0	0	0	-
ENSPTIT00000013765_ENSPTIG00000010782	4467	3	1	2	4	297;1305;1343;1344
ENSPTIT00000021799_ENSPTIG00000015975	801	1	1	0	1	44
ENSPTIT00000021320_ENSPTIG00000015646	384	0	0	0	0	-
ENSPTIT00000021493_ENSPTIG00000015660	2310	0	0	0	0	-
ENSPTIT00000023087_ENSPTIG00000016821	3168	0	0	0	0	-
ENSPTIT00000022925_ENSPTIG00000016700	360	0	0	0	0	-
ENSPTIT00000015176_ENSPTIG00000011696	1875	0	0	0	0	-
ENSPTIT00000017738_ENSPTIG00000013299	1053	0	0	0	0	-
ENSPTIT00000009998_ENSPTIG00000008174	1509	0	0	0	0	-
ENSPTIT00000009105_ENSPTIG00000007589	549	2	2	0	2	470;472
ENSPTIT00000007076_ENSPTIG00000006102	4440	1	1	0	1	163
ENSPTIT00000009184_ENSPTIG00000007643	1929	0	0	0	0	-
ENSPTIT00000015524_ENSPTIG00000011888	1260	0	0	0	0	-
ENSPTIT00000010593_ENSPTIG00000008589	759	0	0	0	0	-
ENSPTIT00000028587_ENSPTIG00000020306	1110	0	0	0	0	-
ENSPTIT00000025334_ENSPTIG00000018265	807	0	0	0	0	-
ENSPTIT00000006402_ENSPTIG00000005675	861	0	0	0	0	-
ENSPTIT00000006396_ENSPTIG00000005559	2946	0	0	0	0	-
ENSPTIT00000020640_ENSPTIG00000015194	1302	0	0	0	0	-
ENSPTIT00000018649_ENSPTIG00000013928	1938	0	0	0	0	-
ENSPTIT00000028667_ENSPTIG00000020334	1236	0	0	0	0	-
ENSPTIT00000019244_ENSPTIG00000014278	1413	0	0	0	0	-
ENSPTIT00000006203_ENSPTIG00000005495	582	0	0	0	0	-
ENSPTIT00000027039_ENSPTIG00000019353	588	0	0	0	0	-
ENSPTIT00000015702_ENSPTIG00000012012	1911	0	0	0	0	-
ENSPTIT00000023229_ENSPTIG00000016911	990	0	0	0	0	-
ENSPTIT00000021482_ENSPTIG00000015617	1959	0	0	0	0	-
ENSPTIT00000009285_ENSPTIG00000007695	1785	5	4	1	5	1536;1545;1549;1553;1556
ENSPTIT00000027470_ENSPTIG00000019626	1260	0	0	0	0	-
ENSPTIT00000014025_ENSPTIG00000010951	858	0	0	0	0	-
ENSPTIT00000016630_ENSPTIG00000012589	291	0	0	0	0	-
ENSPTIT00000030702_ENSPTIG00000021663	900	0	0	0	0	-
[truncated: 24,849 more rows]
